# Supplementary material for: Multi-ancestry GWAS analysis identifies two novel loci associated with diabetic eye disease and highlights APOL1 as a high risk locus in patients with diabetic macular edema
Source: PLoS Genet. 2023 Aug 16;19(8):e1010609. doi: 10.1371/journal.pgen.1010609 (PMC10461827; doi:10.1371/journal.pgen.1010609)
Supplement: S1 Table — * AFR = African descent; AMR = Admixed American descent; EAS = East Asian descent; EUR = European descent. ** Red = proportion of AFR ancestry; Blue = proportion of AMR ancestry; Orange = proportion of EAS ancestry; Grey = proportion of EUR ancestry; Yellow = proportion of SAS ancestry. (XLSX) [file pgen.1010609.s001.xlsx]

## Sheet: Sheet1
Supplemental Table 1: DME patient demographics by study
Yosemite	Combined	AFR	AMR	EAS	EUR
N	509	38	42	33	396
Age, mean (sd)	62.2 (9.5)	61.2 (8.3)	61.0 (10.2)	65.4 (9.3)	62.2 (9.5)
Female, N(%)	234 (45.9%)	15 (39.5%)	28 (66.6%)	21 (63.6%)	170 (429%)
T1D, N(%)	34 (6.6%)	0 (0%)	0 (0%)	2 (6.2%)	32 (8.1%)
T2D, N(%)	472 (92.7%)	38 (100%)	42 (100%)	30 (93.7%)	362 (91.9%)
DKD, N(%)	153 (30.0%)	6 (15.8%)	17 (41.5%)	10 (30.3%)	120 (30.4%)
DKD by rs2239785
A/A	74 (48.7%)	0 (0%)	13 (81.2%)	3 (30%)	58 (48.3%)
G/A	62 (40.8%)	1 (16.6%)	2 (12.5%)	6 (60%)	53 (44.2%)
G/G	16 (10.5%)	5 (83.3%)	1 (6.2%)	1 (10%)	9 (7.5%)
Rhine	Combined	AFR	AMR	EAS	EUR
N	416	26	25	41	324
Age, mean (sd)	62.0 (10.3)	57.8 (10.2)	57.1 (10.3)	59.1 (9.6)	63.1 (10.2)
Female, N(%)	179 (43.0%)	11 (42.3%)	18 (72.0%)	25 (61.0%)	125 (38.6%)
T1D, N(%)	24 (5.8%)	1 (3.8%)	1 (4%)	1 (2.4%)	21 (6.5%)
T2D, N(%)	392 (94.2%)	25 (96.1%)	24 (96%)	40 (97.6%)	303 (93.5%)
DKD, N(%)	140 (33.6%)	12 (48%)	11 (44%)	7 (17.5%)	110 (34.5%)
DKD by rs2239785
A/A	71 (50.7%)	1 (8.3%)	5 (45.5%)	3 (42.8%)	62 (56.4%)
G/A	54 (38.6%)	3 (25%)	5 (45.5%)	4 (57.1%)	42 (38.2%)
G/G	15 (10.7%)	8 (66.6%)	1 (9.1%)	0 (0%)	6 (5.4%)
Rise	Combined	AFR	AMR	EAS	EUR
N	126	20	7	11	88
Age, mean (sd)	62.7 (9.7)	63.6 (8.7)	56.4 (12.5)	65.1 (11.5)	62.8 (9.4)
Female, N(%)	62 (49.2%)	8 (40%)	7 (100%)	8 (72.3%)	39 (44.3%)
Ride	Combined	AFR	AMR	EAS	EUR
N	144	15	13	3	113
Age, mean (sd)	63.3 (10.0)	63.1 (12.0)	59.3 (10.7)	52.7 (16.2)	64.1 (9.4)
Female, N(%)	50 (34.7%)	3 (20%)	5 (38.5%)	1 (33.3%)	41 (36.3%)
* AFR=African descent; EUR=European descent; AMR=AdMixed American descent; EAS=East Asian descent
