# Supplementary material for: Multi-ancestry GWAS analysis identifies two novel loci associated with diabetic eye disease and highlights APOL1 as a high risk locus in patients with diabetic macular edema
Source: PLoS Genet. 2023 Aug 16;19(8):e1010609. doi: 10.1371/journal.pgen.1010609 (PMC10461827; doi:10.1371/journal.pgen.1010609)
Supplement: S2 Table — (XLSX) [file pgen.1010609.s002.xlsx]

## Sheet: Sheet1
Supplemental Table 2: Annotation of SNPs in Chr 22 locus
							CDNA		CDS		AA
CHR	BP	SNP	EFFECT	GENE	HGVS_C	HGVS_P	POS	LEN	POS	LEN	POS	LEN
22	36015514	rs8139786	intron	RBFOX2	c.186+12726G>A		-1	-1	-1	-1	-1	-1
22	36016233	rs7286305	intron	RBFOX2	c.186+12007G>A		-1	-1	-1	-1	-1	-1
22	36017243	rs132596	intron	RBFOX2	c.186+10997G>A		-1	-1	-1	-1	-1	-1
22	36018866	rs1807674	intron	RBFOX2	c.186+9374C>T		-1	-1	-1	-1	-1	-1
22	36019081	rs5756040	intron	RBFOX2	c.186+9159A>G		-1	-1	-1	-1	-1	-1
22	36022232	rs132597	intron	RBFOX2	c.186+6008G>A		-1	-1	-1	-1	-1	-1
22	36022427	rs6000066	intron	RBFOX2	c.186+5813G>A		-1	-1	-1	-1	-1	-1
22	36022549	rs9622318	intron	RBFOX2	c.186+5691C>T		-1	-1	-1	-1	-1	-1
22	36025761	rs5756045	intron	RBFOX2	c.186+2479G>C		-1	-1	-1	-1	-1	-1
22	36025972	rs5756046	intron	RBFOX2	c.186+2268T>C		-1	-1	-1	-1	-1	-1
22	36026115	rs9619581	intron	RBFOX2	c.186+2125T>G		-1	-1	-1	-1	-1	-1
22	36026856	rs916333	intron	RBFOX2	c.186+1384A>G		-1	-1	-1	-1	-1	-1
22	36027090	rs143084018	intron	RBFOX2	c.186+1150A>C		-1	-1	-1	-1	-1	-1
22	36027389	rs78377960	intron	RBFOX2	c.186+851C>T		-1	-1	-1	-1	-1	-1
22	36027464	rs8138352	intron	RBFOX2	c.186+776C>G		-1	-1	-1	-1	-1	-1
22	36027978	rs73415795	intron	RBFOX2	c.186+262C>A		-1	-1	-1	-1	-1	-1
22	36028122	rs76819114	intron	RBFOX2	c.186+118G>T		-1	-1	-1	-1	-1	-1
22	36028184	rs77241789	intron	RBFOX2	c.186+56A>C		-1	-1	-1	-1	-1	-1
22	36028975	rs147428040	upstream_gene	RBFOX2	c.-550C>T		-1	-1	-1	-1	-1	-1
22	36028975	rs147428040	intergenic	RBFOX2-CTA-212A2.4	n.36028975G>A		-1	-1	-1	-1	-1	-1
22	36029677	rs5756047	upstream_gene	RBFOX2	c.-1252C>T		-1	-1	-1	-1	-1	-1
22	36029677	rs5756047	intergenic	RBFOX2-CTA-212A2.4	n.36029677G>A		-1	-1	-1	-1	-1	-1
22	36030499	rs5750214	upstream_gene	RBFOX2	c.-2074T>C		-1	-1	-1	-1	-1	-1
22	36030499	rs5750214	intergenic	RBFOX2-CTA-212A2.4	n.36030499A>G		-1	-1	-1	-1	-1	-1
22	36031203	rs5756049	upstream_gene	RBFOX2	c.-2778C>A		-1	-1	-1	-1	-1	-1
22	36031203	rs5756049	intergenic	RBFOX2-CTA-212A2.4	n.36031203G>T		-1	-1	-1	-1	-1	-1
22	36031436	rs1573708	upstream_gene	RBFOX2	c.-3011A>G		-1	-1	-1	-1	-1	-1
22	36031436	rs1573708	intergenic	RBFOX2-CTA-212A2.4	n.36031436T>C		-1	-1	-1	-1	-1	-1
22	36032081	rs111482975	upstream_gene	RBFOX2	c.-3656G>A		-1	-1	-1	-1	-1	-1
22	36032081	rs111482975	intergenic	RBFOX2-CTA-212A2.4	n.36032081C>T		-1	-1	-1	-1	-1	-1
22	36034083	rs118155841	intergenic	RBFOX2-CTA-212A2.4	n.36034083G>T		-1	-1	-1	-1	-1	-1
22	36036289	rs739200	intergenic	RBFOX2-CTA-212A2.4	n.36036289A>T		-1	-1	-1	-1	-1	-1
22	36036904	rs8139721	intergenic	RBFOX2-CTA-212A2.4	n.36036904G>A		-1	-1	-1	-1	-1	-1
22	36037616	rs5995190	intergenic	RBFOX2-CTA-212A2.4	n.36037616C>T		-1	-1	-1	-1	-1	-1
22	36037768	rs5995192	intergenic	RBFOX2-CTA-212A2.4	n.36037768C>T		-1	-1	-1	-1	-1	-1
22	36037789	rs56407516	intergenic	RBFOX2-CTA-212A2.4	n.36037789G>A		-1	-1	-1	-1	-1	-1
22	36038846	rs73417709	intergenic	RBFOX2-CTA-212A2.4	n.36038846C>T		-1	-1	-1	-1	-1	-1
22	36038968	rs112674728	intergenic	RBFOX2-CTA-212A2.4	n.36038968C>T		-1	-1	-1	-1	-1	-1
22	36039212	rs5756054	intergenic	RBFOX2-CTA-212A2.4	n.36039212A>G		-1	-1	-1	-1	-1	-1
22	36041794	rs5750215	intergenic	RBFOX2-CTA-212A2.4	n.36041794C>A		-1	-1	-1	-1	-1	-1
22	36041858	rs11089776	intergenic	RBFOX2-CTA-212A2.4	n.36041858T>G		-1	-1	-1	-1	-1	-1
22	36042278	rs77119025	intergenic	RBFOX2-CTA-212A2.4	n.36042278C>T		-1	-1	-1	-1	-1	-1
22	36042422	rs12167904	intergenic	RBFOX2-CTA-212A2.4	n.36042422C>T		-1	-1	-1	-1	-1	-1
22	36042533	rs5756055	intergenic	RBFOX2-CTA-212A2.4	n.36042533G>A		-1	-1	-1	-1	-1	-1
22	36043107	rs5750216	intergenic	RBFOX2-CTA-212A2.4	n.36043107A>G		-1	-1	-1	-1	-1	-1
22	36043160	rs73161788	intergenic	RBFOX2-CTA-212A2.4	n.36043160G>C		-1	-1	-1	-1	-1	-1
22	36043343	rs78147676	intergenic	RBFOX2-CTA-212A2.4	n.36043343C>T		-1	-1	-1	-1	-1	-1
22	36043461	rs5756057	intergenic	RBFOX2-CTA-212A2.4	n.36043461A>C		-1	-1	-1	-1	-1	-1
22	36043813	rs5756058	intergenic	RBFOX2-CTA-212A2.4	n.36043813T>C		-1	-1	-1	-1	-1	-1
22	36043920	rs76770321	intergenic	RBFOX2-CTA-212A2.4	n.36043920G>A		-1	-1	-1	-1	-1	-1
22	36044192	rs112953713	intergenic	RBFOX2-CTA-212A2.4	n.36044192C>G		-1	-1	-1	-1	-1	-1
22	36044549	rs5756059	intergenic	RBFOX2-CTA-212A2.4	n.36044549T>C		-1	-1	-1	-1	-1	-1
22	36045031	rs113092173	intergenic	RBFOX2-CTA-212A2.4	n.36045031G>A		-1	-1	-1	-1	-1	-1
22	36046074	rs8140469	intergenic	RBFOX2-CTA-212A2.4	n.36046074C>T		-1	-1	-1	-1	-1	-1
22	36046977	rs12157959	intergenic	RBFOX2-CTA-212A2.4	n.36046977T>C		-1	-1	-1	-1	-1	-1
22	36047565	rs114750168	intergenic	RBFOX2-CTA-212A2.4	n.36047565C>T		-1	-1	-1	-1	-1	-1
22	36047627	rs6000082	intergenic	RBFOX2-CTA-212A2.4	n.36047627C>T		-1	-1	-1	-1	-1	-1
22	36047657	rs6000083	intergenic	RBFOX2-CTA-212A2.4	n.36047657A>G		-1	-1	-1	-1	-1	-1
22	36047895	rs6000084	intergenic	RBFOX2-CTA-212A2.4	n.36047895A>T		-1	-1	-1	-1	-1	-1
22	36048140	rs6000085	intergenic	RBFOX2-CTA-212A2.4	n.36048140T>C		-1	-1	-1	-1	-1	-1
22	36048349	rs11913393	intergenic	RBFOX2-CTA-212A2.4	n.36048349A>G		-1	-1	-1	-1	-1	-1
22	36048399	rs11913397	intergenic	RBFOX2-CTA-212A2.4	n.36048399A>C		-1	-1	-1	-1	-1	-1
22	36049544	rs6518987	intergenic	RBFOX2-CTA-212A2.4	n.36049544C>T		-1	-1	-1	-1	-1	-1
22	36050168	rs112151426	intergenic	RBFOX2-CTA-212A2.4	n.36050168G>A		-1	-1	-1	-1	-1	-1
22	36050263	rs73417737	intergenic	RBFOX2-CTA-212A2.4	n.36050263C>T		-1	-1	-1	-1	-1	-1
22	36050525	rs73417741	intergenic	RBFOX2-CTA-212A2.4	n.36050525A>C		-1	-1	-1	-1	-1	-1
22	36051356	rs111974230	intergenic	RBFOX2-CTA-212A2.4	n.36051356C>G		-1	-1	-1	-1	-1	-1
22	36051477	rs186286363	intergenic	RBFOX2-CTA-212A2.4	n.36051477A>T		-1	-1	-1	-1	-1	-1
22	36051516	rs5750221	intergenic	RBFOX2-CTA-212A2.4	n.36051516A>G		-1	-1	-1	-1	-1	-1
22	36051711	rs5756067	intergenic	RBFOX2-CTA-212A2.4	n.36051711T>C		-1	-1	-1	-1	-1	-1
22	36052007	rs12168487	intergenic	RBFOX2-CTA-212A2.4	n.36052007A>G		-1	-1	-1	-1	-1	-1
22	36052299	rs5756068	intergenic	RBFOX2-CTA-212A2.4	n.36052299G>A		-1	-1	-1	-1	-1	-1
22	36052592	rs16996299	intergenic	RBFOX2-CTA-212A2.4	n.36052592C>T		-1	-1	-1	-1	-1	-1
22	36052763	rs5756069	intergenic	RBFOX2-CTA-212A2.4	n.36052763C>T		-1	-1	-1	-1	-1	-1
22	36052960	rs78563107	intergenic	RBFOX2-CTA-212A2.4	n.36052960G>A		-1	-1	-1	-1	-1	-1
22	36052989	rs73417750	intergenic	RBFOX2-CTA-212A2.4	n.36052989G>A		-1	-1	-1	-1	-1	-1
22	36053110	rs5750222	intergenic	RBFOX2-CTA-212A2.4	n.36053110C>T		-1	-1	-1	-1	-1	-1
22	36053526	rs73417755	intergenic	RBFOX2-CTA-212A2.4	n.36053526C>T		-1	-1	-1	-1	-1	-1
22	36055052	rs5756070	intergenic	RBFOX2-CTA-212A2.4	n.36055052T>C		-1	-1	-1	-1	-1	-1
22	36055767	rs12169267	intergenic	RBFOX2-CTA-212A2.4	n.36055767G>A		-1	-1	-1	-1	-1	-1
22	36056052	rs5995197	intergenic	RBFOX2-CTA-212A2.4	n.36056052T>A		-1	-1	-1	-1	-1	-1
22	36056697	rs5995199	intergenic	RBFOX2-CTA-212A2.4	n.36056697C>G		-1	-1	-1	-1	-1	-1
22	36056964	rs12159224	intergenic	RBFOX2-CTA-212A2.4	n.36056964T>A		-1	-1	-1	-1	-1	-1
22	36057560	rs132600	intergenic	RBFOX2-CTA-212A2.4	n.36057560G>A		-1	-1	-1	-1	-1	-1
22	36058329	rs117139178	intergenic	RBFOX2-CTA-212A2.4	n.36058329G>A		-1	-1	-1	-1	-1	-1
22	36058640	rs113328212	intergenic	RBFOX2-CTA-212A2.4	n.36058640G>A		-1	-1	-1	-1	-1	-1
22	36059914	rs144447624	intergenic	RBFOX2-CTA-212A2.4	n.36059914T>C		-1	-1	-1	-1	-1	-1
22	36059955	rs114463484	intergenic	RBFOX2-CTA-212A2.4	n.36059955A>G		-1	-1	-1	-1	-1	-1
22	36060613	rs5995200	intergenic	RBFOX2-CTA-212A2.4	n.36060613A>C		-1	-1	-1	-1	-1	-1
22	36060768	rs12159472	intergenic	RBFOX2-CTA-212A2.4	n.36060768G>A		-1	-1	-1	-1	-1	-1
22	36060814	rs75269475	intergenic	RBFOX2-CTA-212A2.4	n.36060814A>T		-1	-1	-1	-1	-1	-1
22	36061404	rs113563635	intergenic	RBFOX2-CTA-212A2.4	n.36061404C>T		-1	-1	-1	-1	-1	-1
22	36061565	rs132606	upstream_gene	CTA-212A2.4	n.-4968T>C		-1	-1	-1	-1	-1	-1
22	36061565	rs132606	intergenic	RBFOX2-CTA-212A2.4	n.36061565T>C		-1	-1	-1	-1	-1	-1
22	36061597	rs9610381	upstream_gene	CTA-212A2.4	n.-4936C>G		-1	-1	-1	-1	-1	-1
22	36061597	rs9610381	intergenic	RBFOX2-CTA-212A2.4	n.36061597C>G		-1	-1	-1	-1	-1	-1
22	36061961	rs11705311	upstream_gene	CTA-212A2.4	n.-4572C>G		-1	-1	-1	-1	-1	-1
22	36061961	rs11705311	intergenic	RBFOX2-CTA-212A2.4	n.36061961C>G		-1	-1	-1	-1	-1	-1
22	36062008	rs8140839	upstream_gene	CTA-212A2.4	n.-4525C>A		-1	-1	-1	-1	-1	-1
22	36062008	rs8140839	intergenic	RBFOX2-CTA-212A2.4	n.36062008C>A		-1	-1	-1	-1	-1	-1
22	36062604	rs113127768	upstream_gene	CTA-212A2.4	n.-3929G>A		-1	-1	-1	-1	-1	-1
22	36062604	rs113127768	intergenic	RBFOX2-CTA-212A2.4	n.36062604G>A		-1	-1	-1	-1	-1	-1
22	36063073	rs78267209	upstream_gene	CTA-212A2.4	n.-3460T>C		-1	-1	-1	-1	-1	-1
22	36063073	rs78267209	intergenic	RBFOX2-CTA-212A2.4	n.36063073T>C		-1	-1	-1	-1	-1	-1
22	36063618	rs5995202	upstream_gene	CTA-212A2.4	n.-2915C>T		-1	-1	-1	-1	-1	-1
22	36063618	rs5995202	intergenic	RBFOX2-CTA-212A2.4	n.36063618C>T		-1	-1	-1	-1	-1	-1
22	36064026	rs5995203	upstream_gene	CTA-212A2.4	n.-2507G>C		-1	-1	-1	-1	-1	-1
22	36064026	rs5995203	intergenic	RBFOX2-CTA-212A2.4	n.36064026G>C		-1	-1	-1	-1	-1	-1
22	36064165	rs5995204	upstream_gene	CTA-212A2.4	n.-2368C>T		-1	-1	-1	-1	-1	-1
22	36064165	rs5995204	intergenic	RBFOX2-CTA-212A2.4	n.36064165C>T		-1	-1	-1	-1	-1	-1
22	36064283	rs5995205	upstream_gene	CTA-212A2.4	n.-2250C>T		-1	-1	-1	-1	-1	-1
22	36064283	rs5995205	intergenic	RBFOX2-CTA-212A2.4	n.36064283C>T		-1	-1	-1	-1	-1	-1
22	36064514	rs117011254	upstream_gene	CTA-212A2.4	n.-2019G>A		-1	-1	-1	-1	-1	-1
22	36064514	rs117011254	intergenic	RBFOX2-CTA-212A2.4	n.36064514G>A		-1	-1	-1	-1	-1	-1
22	36064556	rs61628630	upstream_gene	CTA-212A2.4	n.-1977G>C		-1	-1	-1	-1	-1	-1
22	36064556	rs61628630	intergenic	RBFOX2-CTA-212A2.4	n.36064556G>C		-1	-1	-1	-1	-1	-1
22	36064913	rs61588328	upstream_gene	CTA-212A2.4	n.-1620G>C		-1	-1	-1	-1	-1	-1
22	36064913	rs61588328	intergenic	RBFOX2-CTA-212A2.4	n.36064913G>C		-1	-1	-1	-1	-1	-1
22	36066601	rs117157488	upstream_gene	CTA-212A2.3	n.-4399G>A		-1	-1	-1	-1	-1	-1
22	36066601	rs117157488	non_coding_transcript_exon	CTA-212A2.4	n.69G>A		-1	-1	-1	-1	-1	-1
22	36066888	rs9610382	upstream_gene	CTA-212A2.3	n.-4112C>T		-1	-1	-1	-1	-1	-1
22	36066888	rs9610382	non_coding_transcript_exon	CTA-212A2.4	n.356C>T		-1	-1	-1	-1	-1	-1
22	36067278	rs73417781	upstream_gene	CTA-212A2.3	n.-3722A>C		-1	-1	-1	-1	-1	-1
22	36067278	rs73417781	non_coding_transcript_exon	CTA-212A2.4	n.746A>C		-1	-1	-1	-1	-1	-1
22	36067504	rs117976651	upstream_gene	CTA-212A2.3	n.-3496G>A		-1	-1	-1	-1	-1	-1
22	36067504	rs117976651	non_coding_transcript_exon	CTA-212A2.4	n.972G>A		-1	-1	-1	-1	-1	-1
22	36068011	rs7288202	upstream_gene	CTA-212A2.3	n.-2989C>T		-1	-1	-1	-1	-1	-1
22	36068011	rs7288202	non_coding_transcript_exon	CTA-212A2.4	n.1479C>T		-1	-1	-1	-1	-1	-1
22	36069467	rs6000093	upstream_gene	CTA-212A2.3	n.-1533G>A		-1	-1	-1	-1	-1	-1
22	36069467	rs6000093	non_coding_transcript_exon	CTA-212A2.4	n.2935G>A		-1	-1	-1	-1	-1	-1
22	36070488	rs5756075	upstream_gene	CTA-212A2.3	n.-512G>A		-1	-1	-1	-1	-1	-1
22	36070488	rs5756075	downstream_gene	CTA-212A2.4	n.*378G>A		-1	-1	-1	-1	-1	-1
22	36070488	rs5756075	intergenic	CTA-212A2.4-CTA-212A2.3	n.36070488G>A		-1	-1	-1	-1	-1	-1
22	36071238	rs9610384	downstream_gene	CTA-212A2.4	n.*1128C>T		-1	-1	-1	-1	-1	-1
22	36071238	rs9610384	non_coding_transcript_exon	CTA-212A2.3	n.239C>T		-1	-1	-1	-1	-1	-1
22	36071454	rs6000100	downstream_gene	CTA-212A2.4	n.*1344A>C		-1	-1	-1	-1	-1	-1
22	36071454	rs6000100	non_coding_transcript_exon	CTA-212A2.3	n.455A>C		-1	-1	-1	-1	-1	-1
22	36074951	rs6000106	downstream_gene	CTA-212A2.4	n.*4841A>G		-1	-1	-1	-1	-1	-1
22	36074951	rs6000106	non_coding_transcript_exon	CTA-212A2.3	n.3952A>G		-1	-1	-1	-1	-1	-1
22	36074964	rs7286947	downstream_gene	CTA-212A2.4	n.*4854G>A		-1	-1	-1	-1	-1	-1
22	36074964	rs7286947	non_coding_transcript_exon	CTA-212A2.3	n.3965G>A		-1	-1	-1	-1	-1	-1
22	36076295	rs2413378	non_coding_transcript_exon	CTA-212A2.3	n.5296T>C		-1	-1	-1	-1	-1	-1
22	36076979	rs6000111	non_coding_transcript_exon	CTA-212A2.3	n.5980G>A		-1	-1	-1	-1	-1	-1
22	36077026	rs75105412	non_coding_transcript_exon	CTA-212A2.3	n.6027C>G		-1	-1	-1	-1	-1	-1
22	36077305	rs715550	non_coding_transcript_exon	CTA-212A2.3	n.6306A>C		-1	-1	-1	-1	-1	-1
22	36077497	rs715546	non_coding_transcript_exon	CTA-212A2.3	n.6498A>G		-1	-1	-1	-1	-1	-1
22	36077815	rs11705670	non_coding_transcript_exon	CTA-212A2.3	n.6816G>A		-1	-1	-1	-1	-1	-1
22	36077948	rs5995212	non_coding_transcript_exon	CTA-212A2.3	n.6949C>T		-1	-1	-1	-1	-1	-1
22	36078583	rs9607306	non_coding_transcript_exon	CTA-212A2.3	n.7584C>T		-1	-1	-1	-1	-1	-1
22	36078922	rs146671493	non_coding_transcript_exon	CTA-212A2.3	n.7923C>T		-1	-1	-1	-1	-1	-1
22	36079174	rs6000112	non_coding_transcript_exon	CTA-212A2.3	n.8175T>C		-1	-1	-1	-1	-1	-1
22	36079875	rs6000114	non_coding_transcript_exon	CTA-212A2.3	n.8876T>C		-1	-1	-1	-1	-1	-1
22	36079894	rs6000115	non_coding_transcript_exon	CTA-212A2.3	n.8895C>G		-1	-1	-1	-1	-1	-1
22	36079985	rs6000116	non_coding_transcript_exon	CTA-212A2.3	n.8986T>A		-1	-1	-1	-1	-1	-1
22	36080091	rs6000117	non_coding_transcript_exon	CTA-212A2.3	n.9092T>C		-1	-1	-1	-1	-1	-1
22	36080617	rs6000118	non_coding_transcript_exon	CTA-212A2.3	n.9618G>A		-1	-1	-1	-1	-1	-1
22	36080714	rs9610387	non_coding_transcript_exon	CTA-212A2.3	n.9715G>A		-1	-1	-1	-1	-1	-1
22	36081589	rs5995213	non_coding_transcript_exon	CTA-212A2.3	n.10590C>T		-1	-1	-1	-1	-1	-1
22	36081670	rs6000119	non_coding_transcript_exon	CTA-212A2.3	n.10671T>C		-1	-1	-1	-1	-1	-1
22	36081699	rs56058673	non_coding_transcript_exon	CTA-212A2.3	n.10700C>T		-1	-1	-1	-1	-1	-1
22	36081979	rs6000120	non_coding_transcript_exon	CTA-212A2.3	n.10980C>T		-1	-1	-1	-1	-1	-1
22	36082419	rs6000121	non_coding_transcript_exon	CTA-212A2.3	n.11420C>T		-1	-1	-1	-1	-1	-1
22	36082941	rs9610390	non_coding_transcript_exon	CTA-212A2.3	n.11942T>C		-1	-1	-1	-1	-1	-1
22	36083205	rs9610391	non_coding_transcript_exon	CTA-212A2.3	n.12206G>A		-1	-1	-1	-1	-1	-1
22	36083310	rs9610392	non_coding_transcript_exon	CTA-212A2.3	n.12311T>C		-1	-1	-1	-1	-1	-1
22	36083544	rs73885489	non_coding_transcript_exon	CTA-212A2.3	n.12545A>G		-1	-1	-1	-1	-1	-1
22	36083623	rs7286844	non_coding_transcript_exon	CTA-212A2.3	n.12624A>G		-1	-1	-1	-1	-1	-1
22	36083678	rs7288211	non_coding_transcript_exon	CTA-212A2.3	n.12679T>A		-1	-1	-1	-1	-1	-1
22	36083724	rs7287231	non_coding_transcript_exon	CTA-212A2.3	n.12725C>G		-1	-1	-1	-1	-1	-1
22	36084447	rs7291824	non_coding_transcript_exon	CTA-212A2.3	n.13448A>T		-1	-1	-1	-1	-1	-1
22	36084833	rs739203	non_coding_transcript_exon	CTA-212A2.3	n.13834C>T		-1	-1	-1	-1	-1	-1
22	36085316	rs8138026	non_coding_transcript_exon	CTA-212A2.3	n.14317G>A		-1	-1	-1	-1	-1	-1
22	36088235	rs139657352	upstream_gene	CTA-212A2.2	n.-2913G>T		-1	-1	-1	-1	-1	-1
22	36088235	rs139657352	downstream_gene	CTA-212A2.3	n.*2662G>T		-1	-1	-1	-1	-1	-1
22	36088235	rs139657352	intergenic	CTA-212A2.3-CTA-212A2.2	n.36088235G>T		-1	-1	-1	-1	-1	-1
22	36091464	rs141173307	non_coding_transcript_exon	CTA-212A2.2	n.317C>T		-1	-1	-1	-1	-1	-1
22	36093554	rs6000122	downstream_gene	CTA-212A2.2	n.*202T>G		-1	-1	-1	-1	-1	-1
22	36093554	rs6000122	intergenic	CTA-212A2.2-CTA-212A2.1	n.36093554T>G		-1	-1	-1	-1	-1	-1
22	36093949	rs76217814	downstream_gene	CTA-212A2.2	n.*597T>C		-1	-1	-1	-1	-1	-1
22	36093949	rs76217814	intergenic	CTA-212A2.2-CTA-212A2.1	n.36093949T>C		-1	-1	-1	-1	-1	-1
22	36094234	rs5028142	downstream_gene	CTA-212A2.2	n.*882G>A		-1	-1	-1	-1	-1	-1
22	36094234	rs5028142	intergenic	CTA-212A2.2-CTA-212A2.1	n.36094234G>A		-1	-1	-1	-1	-1	-1
22	36094437	rs4369966	downstream_gene	CTA-212A2.2	n.*1085A>G		-1	-1	-1	-1	-1	-1
22	36094437	rs4369966	intergenic	CTA-212A2.2-CTA-212A2.1	n.36094437A>G		-1	-1	-1	-1	-1	-1
22	36095458	rs9607308	downstream_gene	CTA-212A2.2	n.*2106G>A		-1	-1	-1	-1	-1	-1
22	36095458	rs9607308	intergenic	CTA-212A2.2-CTA-212A2.1	n.36095458G>A		-1	-1	-1	-1	-1	-1
22	36096008	rs6518991	downstream_gene	CTA-212A2.2	n.*2656A>G		-1	-1	-1	-1	-1	-1
22	36096008	rs6518991	intergenic	CTA-212A2.2-CTA-212A2.1	n.36096008A>G		-1	-1	-1	-1	-1	-1
22	36096053	rs113420718	downstream_gene	CTA-212A2.2	n.*2701C>T		-1	-1	-1	-1	-1	-1
22	36096053	rs113420718	intergenic	CTA-212A2.2-CTA-212A2.1	n.36096053C>T		-1	-1	-1	-1	-1	-1
22	36096534	rs9610397	downstream_gene	CTA-212A2.2	n.*3182C>A		-1	-1	-1	-1	-1	-1
22	36096534	rs9610397	intergenic	CTA-212A2.2-CTA-212A2.1	n.36096534C>A		-1	-1	-1	-1	-1	-1
22	36097885	rs9610398	downstream_gene	CTA-212A2.2	n.*4533A>T		-1	-1	-1	-1	-1	-1
22	36097885	rs9610398	intergenic	CTA-212A2.2-CTA-212A2.1	n.36097885A>T		-1	-1	-1	-1	-1	-1
22	36098645	rs151306355	intergenic	CTA-212A2.2-CTA-212A2.1	n.36098645G>A		-1	-1	-1	-1	-1	-1
22	36098981	rs7410711	intergenic	CTA-212A2.2-CTA-212A2.1	n.36098981G>A		-1	-1	-1	-1	-1	-1
22	36100235	rs113886139	intergenic	CTA-212A2.2-CTA-212A2.1	n.36100235G>C		-1	-1	-1	-1	-1	-1
22	36101110	rs7285346	intergenic	CTA-212A2.2-CTA-212A2.1	n.36101110C>T		-1	-1	-1	-1	-1	-1
22	36101238	rs139961063	intergenic	CTA-212A2.2-CTA-212A2.1	n.36101238C>T		-1	-1	-1	-1	-1	-1
22	36101255	rs112604752	intergenic	CTA-212A2.2-CTA-212A2.1	n.36101255A>G		-1	-1	-1	-1	-1	-1
22	36101685	rs11705034	intergenic	CTA-212A2.2-CTA-212A2.1	n.36101685C>T		-1	-1	-1	-1	-1	-1
22	36102550	rs117355685	intergenic	CTA-212A2.2-CTA-212A2.1	n.36102550A>G		-1	-1	-1	-1	-1	-1
22	36102932	rs718264	intergenic	CTA-212A2.2-CTA-212A2.1	n.36102932C>T		-1	-1	-1	-1	-1	-1
22	36103978	rs2016954	intergenic	CTA-212A2.2-CTA-212A2.1	n.36103978T>C		-1	-1	-1	-1	-1	-1
22	36104002	rs2016956	intergenic	CTA-212A2.2-CTA-212A2.1	n.36104002T>C		-1	-1	-1	-1	-1	-1
22	36104018	rs2016958	intergenic	CTA-212A2.2-CTA-212A2.1	n.36104018C>T		-1	-1	-1	-1	-1	-1
22	36104215	rs1467918	intergenic	CTA-212A2.2-CTA-212A2.1	n.36104215T>C		-1	-1	-1	-1	-1	-1
22	36104574	rs763087	intergenic	CTA-212A2.2-CTA-212A2.1	n.36104574T>C		-1	-1	-1	-1	-1	-1
22	36104851	rs878847	intergenic	CTA-212A2.2-CTA-212A2.1	n.36104851T>C		-1	-1	-1	-1	-1	-1
22	36105134	rs916339	intergenic	CTA-212A2.2-CTA-212A2.1	n.36105134A>G		-1	-1	-1	-1	-1	-1
22	36105556	rs1467919	intergenic	CTA-212A2.2-CTA-212A2.1	n.36105556A>G		-1	-1	-1	-1	-1	-1
22	36105665	rs876417	intergenic	CTA-212A2.2-CTA-212A2.1	n.36105665T>C		-1	-1	-1	-1	-1	-1
22	36105833	rs876416	intergenic	CTA-212A2.2-CTA-212A2.1	n.36105833T>C		-1	-1	-1	-1	-1	-1
22	36106081	rs2017480	intergenic	CTA-212A2.2-CTA-212A2.1	n.36106081C>T		-1	-1	-1	-1	-1	-1
22	36106092	rs1317781	intergenic	CTA-212A2.2-CTA-212A2.1	n.36106092G>A		-1	-1	-1	-1	-1	-1
22	36106595	rs6000128	intergenic	CTA-212A2.2-CTA-212A2.1	n.36106595A>G		-1	-1	-1	-1	-1	-1
22	36106775	rs9607310	intergenic	CTA-212A2.2-CTA-212A2.1	n.36106775G>T		-1	-1	-1	-1	-1	-1
22	36107092	rs150220651	intergenic	CTA-212A2.2-CTA-212A2.1	n.36107092G>A		-1	-1	-1	-1	-1	-1
22	36107202	rs16996373	intergenic	CTA-212A2.2-CTA-212A2.1	n.36107202G>T		-1	-1	-1	-1	-1	-1
22	36107378	rs4821455	intergenic	CTA-212A2.2-CTA-212A2.1	n.36107378T>G		-1	-1	-1	-1	-1	-1
22	36107576	rs6000129	intergenic	CTA-212A2.2-CTA-212A2.1	n.36107576C>G		-1	-1	-1	-1	-1	-1
22	36108216	rs2413379	intergenic	CTA-212A2.2-CTA-212A2.1	n.36108216C>T		-1	-1	-1	-1	-1	-1
22	36108631	rs6000130	intergenic	CTA-212A2.2-CTA-212A2.1	n.36108631G>A		-1	-1	-1	-1	-1	-1
22	36109722	rs739206	intergenic	CTA-212A2.2-CTA-212A2.1	n.36109722C>T		-1	-1	-1	-1	-1	-1
22	36109879	rs11913191	intergenic	CTA-212A2.2-CTA-212A2.1	n.36109879C>T		-1	-1	-1	-1	-1	-1
22	36109900	rs62232634	intergenic	CTA-212A2.2-CTA-212A2.1	n.36109900T>A		-1	-1	-1	-1	-1	-1
22	36110140	rs12169898	intergenic	CTA-212A2.2-CTA-212A2.1	n.36110140C>T		-1	-1	-1	-1	-1	-1
22	36110325	rs11089778	intergenic	CTA-212A2.2-CTA-212A2.1	n.36110325T>C		-1	-1	-1	-1	-1	-1
22	36110415	rs12170015	intergenic	CTA-212A2.2-CTA-212A2.1	n.36110415C>T		-1	-1	-1	-1	-1	-1
22	36110416	rs9607311	intergenic	CTA-212A2.2-CTA-212A2.1	n.36110416G>A		-1	-1	-1	-1	-1	-1
22	36110577	rs77559959	intergenic	CTA-212A2.2-CTA-212A2.1	n.36110577G>A		-1	-1	-1	-1	-1	-1
22	36111469	rs5995220	intergenic	CTA-212A2.2-CTA-212A2.1	n.36111469G>C		-1	-1	-1	-1	-1	-1
22	36112926	rs77635912	intergenic	CTA-212A2.2-CTA-212A2.1	n.36112926C>T		-1	-1	-1	-1	-1	-1
22	36113690	rs3888818	intergenic	CTA-212A2.2-CTA-212A2.1	n.36113690T>C		-1	-1	-1	-1	-1	-1
22	36113914	rs2010605	intergenic	CTA-212A2.2-CTA-212A2.1	n.36113914G>A		-1	-1	-1	-1	-1	-1
22	36114041	rs112401204	intergenic	CTA-212A2.2-CTA-212A2.1	n.36114041C>T		-1	-1	-1	-1	-1	-1
22	36114584	rs743919	intergenic	CTA-212A2.2-CTA-212A2.1	n.36114584A>C		-1	-1	-1	-1	-1	-1
22	36115231	rs16996381	intergenic	CTA-212A2.2-CTA-212A2.1	n.36115231G>A		-1	-1	-1	-1	-1	-1
22	36115247	rs11703384	intergenic	CTA-212A2.2-CTA-212A2.1	n.36115247C>A		-1	-1	-1	-1	-1	-1
22	36115592	rs6000134	intergenic	CTA-212A2.2-CTA-212A2.1	n.36115592T>A		-1	-1	-1	-1	-1	-1
22	36115846	rs11703709	intergenic	CTA-212A2.2-CTA-212A2.1	n.36115846T>C		-1	-1	-1	-1	-1	-1
22	36115861	rs111796388	intergenic	CTA-212A2.2-CTA-212A2.1	n.36115861C>A		-1	-1	-1	-1	-1	-1
22	36116251	rs28393243	intergenic	CTA-212A2.2-CTA-212A2.1	n.36116251A>G		-1	-1	-1	-1	-1	-1
22	36116935	rs6000135	intergenic	CTA-212A2.2-CTA-212A2.1	n.36116935C>T		-1	-1	-1	-1	-1	-1
22	36117333	rs8139514	intergenic	CTA-212A2.2-CTA-212A2.1	n.36117333G>C		-1	-1	-1	-1	-1	-1
22	36117367	rs9619586	intergenic	CTA-212A2.2-CTA-212A2.1	n.36117367G>A		-1	-1	-1	-1	-1	-1
22	36117525	rs12158614	intergenic	CTA-212A2.2-CTA-212A2.1	n.36117525T>C		-1	-1	-1	-1	-1	-1
22	36117577	rs11089779	intergenic	CTA-212A2.2-CTA-212A2.1	n.36117577C>T		-1	-1	-1	-1	-1	-1
22	36117710	rs6000136	intergenic	CTA-212A2.2-CTA-212A2.1	n.36117710C>G		-1	-1	-1	-1	-1	-1
22	36118804	rs73419655	intergenic	CTA-212A2.2-CTA-212A2.1	n.36118804C>G		-1	-1	-1	-1	-1	-1
22	36119221	rs4821456	intergenic	CTA-212A2.2-CTA-212A2.1	n.36119221C>T		-1	-1	-1	-1	-1	-1
22	36119755	rs6000138	intergenic	CTA-212A2.2-CTA-212A2.1	n.36119755G>A		-1	-1	-1	-1	-1	-1
22	36120896	rs5995222	intergenic	CTA-212A2.2-CTA-212A2.1	n.36120896A>C		-1	-1	-1	-1	-1	-1
22	36121006	rs8137641	intergenic	CTA-212A2.2-CTA-212A2.1	n.36121006C>T		-1	-1	-1	-1	-1	-1
22	36121103	rs78851509	intergenic	CTA-212A2.2-CTA-212A2.1	n.36121103C>T		-1	-1	-1	-1	-1	-1
22	36121259	rs78188544	intergenic	CTA-212A2.2-CTA-212A2.1	n.36121259T>C		-1	-1	-1	-1	-1	-1
22	36121368	rs132607	intergenic	CTA-212A2.2-CTA-212A2.1	n.36121368A>G		-1	-1	-1	-1	-1	-1
22	36121424	rs6000139	intergenic	CTA-212A2.2-CTA-212A2.1	n.36121424C>A		-1	-1	-1	-1	-1	-1
22	36121884	rs1476029	intergenic	CTA-212A2.2-CTA-212A2.1	n.36121884C>T		-1	-1	-1	-1	-1	-1
22	36121950	rs1476030	intergenic	CTA-212A2.2-CTA-212A2.1	n.36121950C>T		-1	-1	-1	-1	-1	-1
22	36122051	rs11704330	intergenic	CTA-212A2.2-CTA-212A2.1	n.36122051T>C		-1	-1	-1	-1	-1	-1
22	36122160	rs9622331	intergenic	CTA-212A2.2-CTA-212A2.1	n.36122160T>C		-1	-1	-1	-1	-1	-1
22	36122163	rs67322342	intergenic	CTA-212A2.2-CTA-212A2.1	n.36122163G>C		-1	-1	-1	-1	-1	-1
22	36122232	rs11704731	intergenic	CTA-212A2.2-CTA-212A2.1	n.36122232A>T		-1	-1	-1	-1	-1	-1
22	36122504	rs11704793	intergenic	CTA-212A2.2-CTA-212A2.1	n.36122504A>G		-1	-1	-1	-1	-1	-1
22	36122913	rs7288426	intergenic	CTA-212A2.2-CTA-212A2.1	n.36122913G>A		-1	-1	-1	-1	-1	-1
22	36122954	rs11089780	intergenic	CTA-212A2.2-CTA-212A2.1	n.36122954C>T		-1	-1	-1	-1	-1	-1
22	36122992	rs2413380	intergenic	CTA-212A2.2-CTA-212A2.1	n.36122992C>T		-1	-1	-1	-1	-1	-1
22	36123548	rs6000142	intergenic	CTA-212A2.2-CTA-212A2.1	n.36123548C>A		-1	-1	-1	-1	-1	-1
22	36123556	rs73163520	intergenic	CTA-212A2.2-CTA-212A2.1	n.36123556T>C		-1	-1	-1	-1	-1	-1
22	36123793	rs2051609	intergenic	CTA-212A2.2-CTA-212A2.1	n.36123793G>T		-1	-1	-1	-1	-1	-1
22	36124824	rs5995223	intergenic	CTA-212A2.2-CTA-212A2.1	n.36124824G>C		-1	-1	-1	-1	-1	-1
22	36125241	rs5995224	intergenic	CTA-212A2.2-CTA-212A2.1	n.36125241A>G		-1	-1	-1	-1	-1	-1
22	36127043	rs56237983	intergenic	CTA-212A2.2-CTA-212A2.1	n.36127043C>T		-1	-1	-1	-1	-1	-1
22	36127570	rs73883821	intergenic	CTA-212A2.2-CTA-212A2.1	n.36127570C>A		-1	-1	-1	-1	-1	-1
22	36127692	rs112922768	intergenic	CTA-212A2.2-CTA-212A2.1	n.36127692G>A		-1	-1	-1	-1	-1	-1
22	36127816	rs73163522	intergenic	CTA-212A2.2-CTA-212A2.1	n.36127816A>C		-1	-1	-1	-1	-1	-1
22	36127863	rs4821457	intergenic	CTA-212A2.2-CTA-212A2.1	n.36127863G>A		-1	-1	-1	-1	-1	-1
22	36127868	rs35411325	intergenic	CTA-212A2.2-CTA-212A2.1	n.36127868C>T		-1	-1	-1	-1	-1	-1
22	36128474	rs6000144	intergenic	CTA-212A2.2-CTA-212A2.1	n.36128474T>C		-1	-1	-1	-1	-1	-1
22	36128825	rs5995225	intergenic	CTA-212A2.2-CTA-212A2.1	n.36128825A>G		-1	-1	-1	-1	-1	-1
22	36128836	rs4820218	intergenic	CTA-212A2.2-CTA-212A2.1	n.36128836A>G		-1	-1	-1	-1	-1	-1
22	36128885	rs11705506	intergenic	CTA-212A2.2-CTA-212A2.1	n.36128885G>C		-1	-1	-1	-1	-1	-1
22	36129588	rs113758398	intergenic	CTA-212A2.2-CTA-212A2.1	n.36129588G>A		-1	-1	-1	-1	-1	-1
22	36129789	rs1894604	intergenic	CTA-212A2.2-CTA-212A2.1	n.36129789G>A		-1	-1	-1	-1	-1	-1
22	36129933	rs1894605	intergenic	CTA-212A2.2-CTA-212A2.1	n.36129933T>G		-1	-1	-1	-1	-1	-1
22	36129963	rs111697839	intergenic	CTA-212A2.2-CTA-212A2.1	n.36129963C>T		-1	-1	-1	-1	-1	-1
22	36130207	rs4263216	intergenic	CTA-212A2.2-CTA-212A2.1	n.36130207C>G		-1	-1	-1	-1	-1	-1
22	36131080	rs132609	intergenic	CTA-212A2.2-CTA-212A2.1	n.36131080C>T		-1	-1	-1	-1	-1	-1
22	36131264	rs5756079	intergenic	CTA-212A2.2-CTA-212A2.1	n.36131264G>C		-1	-1	-1	-1	-1	-1
22	36131782	rs79597966	intergenic	CTA-212A2.2-CTA-212A2.1	n.36131782C>T		-1	-1	-1	-1	-1	-1
22	36131919	rs5756080	intergenic	CTA-212A2.2-CTA-212A2.1	n.36131919A>G		-1	-1	-1	-1	-1	-1
22	36132847	rs132612	downstream_gene	CTA-212A2.1	n.*4583A>G		-1	-1	-1	-1	-1	-1
22	36132847	rs132612	intergenic	CTA-212A2.2-CTA-212A2.1	n.36132847T>C		-1	-1	-1	-1	-1	-1
22	36134158	rs23085	downstream_gene	CTA-212A2.1	n.*3272T>A		-1	-1	-1	-1	-1	-1
22	36134158	rs23085	intergenic	CTA-212A2.2-CTA-212A2.1	n.36134158A>T		-1	-1	-1	-1	-1	-1
22	36134380	rs105161	downstream_gene	CTA-212A2.1	n.*3050T>C		-1	-1	-1	-1	-1	-1
22	36134380	rs105161	intergenic	CTA-212A2.2-CTA-212A2.1	n.36134380A>G		-1	-1	-1	-1	-1	-1
22	36134940	rs132613	downstream_gene	CTA-212A2.1	n.*2490G>A		-1	-1	-1	-1	-1	-1
22	36134940	rs132613	intergenic	CTA-212A2.2-CTA-212A2.1	n.36134940C>T		-1	-1	-1	-1	-1	-1
22	36135467	rs132614	downstream_gene	APOL3	c.*5733G>A		-1	-1	-1	-1	-1	-1
22	36135467	rs132614	downstream_gene	APOL3	c.*13605G>A		-1	-1	-1	-1	-1	-1
22	36135467	rs132614	downstream_gene	APOL3	c.*13879G>A		-1	-1	-1	-1	-1	-1
22	36135467	rs132614	downstream_gene	CTA-212A2.1	n.*1963G>A		-1	-1	-1	-1	-1	-1
22	36135467	rs132614	intergenic	CTA-212A2.2-CTA-212A2.1	n.36135467C>T		-1	-1	-1	-1	-1	-1
22	36135514	rs9610402	downstream_gene	APOL3	c.*5686G>A		-1	-1	-1	-1	-1	-1
22	36135514	rs9610402	downstream_gene	APOL3	c.*13558G>A		-1	-1	-1	-1	-1	-1
22	36135514	rs9610402	downstream_gene	APOL3	c.*13832G>A		-1	-1	-1	-1	-1	-1
22	36135514	rs9610402	downstream_gene	CTA-212A2.1	n.*1916G>A		-1	-1	-1	-1	-1	-1
22	36135514	rs9610402	intergenic	CTA-212A2.2-CTA-212A2.1	n.36135514C>T		-1	-1	-1	-1	-1	-1
22	36136010	rs9610403	downstream_gene	APOL3	c.*5190C>T		-1	-1	-1	-1	-1	-1
22	36136010	rs9610403	downstream_gene	APOL3	c.*13062C>T		-1	-1	-1	-1	-1	-1
22	36136010	rs9610403	downstream_gene	APOL3	c.*13336C>T		-1	-1	-1	-1	-1	-1
22	36136010	rs9610403	downstream_gene	CTA-212A2.1	n.*1420C>T		-1	-1	-1	-1	-1	-1
22	36136010	rs9610403	intergenic	CTA-212A2.2-CTA-212A2.1	n.36136010G>A		-1	-1	-1	-1	-1	-1
22	36136274	rs132615	downstream_gene	APOL3	c.*4926G>C		-1	-1	-1	-1	-1	-1
22	36136274	rs132615	downstream_gene	APOL3	c.*12798G>C		-1	-1	-1	-1	-1	-1
22	36136274	rs132615	downstream_gene	APOL3	c.*13072G>C		-1	-1	-1	-1	-1	-1
22	36136274	rs132615	downstream_gene	CTA-212A2.1	n.*1156G>C		-1	-1	-1	-1	-1	-1
22	36136274	rs132615	intergenic	CTA-212A2.2-CTA-212A2.1	n.36136274C>G		-1	-1	-1	-1	-1	-1
22	36136603	rs5756082	downstream_gene	APOL3	c.*4597G>A		-1	-1	-1	-1	-1	-1
22	36136603	rs5756082	downstream_gene	APOL3	c.*12469G>A		-1	-1	-1	-1	-1	-1
22	36136603	rs5756082	downstream_gene	APOL3	c.*12743G>A		-1	-1	-1	-1	-1	-1
22	36136603	rs5756082	downstream_gene	APOL3	c.*20390G>A		-1	-1	-1	-1	-1	-1
22	36136603	rs5756082	downstream_gene	CTA-212A2.1	n.*827G>A		-1	-1	-1	-1	-1	-1
22	36136603	rs5756082	intergenic	CTA-212A2.2-CTA-212A2.1	n.36136603C>T		-1	-1	-1	-1	-1	-1
22	36137737	rs132617	downstream_gene	APOL3	c.*3463G>A		-1	-1	-1	-1	-1	-1
22	36137737	rs132617	downstream_gene	APOL3	c.*11335G>A		-1	-1	-1	-1	-1	-1
22	36137737	rs132617	downstream_gene	APOL3	c.*11609G>A		-1	-1	-1	-1	-1	-1
22	36137737	rs132617	downstream_gene	APOL3	n.*3966G>A		-1	-1	-1	-1	-1	-1
22	36137737	rs132617	downstream_gene	APOL3	n.*4126G>A		-1	-1	-1	-1	-1	-1
22	36137737	rs132617	downstream_gene	APOL3	c.*19256G>A		-1	-1	-1	-1	-1	-1
22	36137737	rs132617	non_coding_transcript_exon	CTA-212A2.1	n.1614G>A		-1	-1	-1	-1	-1	-1
22	36137894	rs9610404	downstream_gene	APOL3	c.*3306C>T		-1	-1	-1	-1	-1	-1
22	36137894	rs9610404	downstream_gene	APOL3	c.*11178C>T		-1	-1	-1	-1	-1	-1
22	36137894	rs9610404	downstream_gene	APOL3	c.*11452C>T		-1	-1	-1	-1	-1	-1
22	36137894	rs9610404	downstream_gene	APOL3	n.*3809C>T		-1	-1	-1	-1	-1	-1
22	36137894	rs9610404	downstream_gene	APOL3	n.*3969C>T		-1	-1	-1	-1	-1	-1
22	36137894	rs9610404	downstream_gene	APOL3	c.*19099C>T		-1	-1	-1	-1	-1	-1
22	36137894	rs9610404	non_coding_transcript_exon	CTA-212A2.1	n.1457C>T		-1	-1	-1	-1	-1	-1
22	36138797	rs3884826	downstream_gene	APOL3	c.*2403G>A		-1	-1	-1	-1	-1	-1
22	36138797	rs3884826	downstream_gene	APOL3	c.*10275G>A		-1	-1	-1	-1	-1	-1
22	36138797	rs3884826	downstream_gene	APOL3	c.*10549G>A		-1	-1	-1	-1	-1	-1
22	36138797	rs3884826	downstream_gene	APOL3	n.*2906G>A		-1	-1	-1	-1	-1	-1
22	36138797	rs3884826	downstream_gene	APOL3	n.*3066G>A		-1	-1	-1	-1	-1	-1
22	36138797	rs3884826	downstream_gene	APOL3	c.*18196G>A		-1	-1	-1	-1	-1	-1
22	36138797	rs3884826	non_coding_transcript_exon	CTA-212A2.1	n.554G>A		-1	-1	-1	-1	-1	-1
22	36140981	rs11705238	3_prime_UTR	APOL3	c.*219G>A		-1	-1	-1	-1	-1	-1
22	36140981	rs11705238	3_prime_UTR	APOL3	c.*1231G>A		-1	-1	-1	-1	-1	-1
22	36140981	rs11705238	3_prime_UTR	APOL3	c.*1389G>A		-1	-1	-1	-1	-1	-1
22	36140981	rs11705238	3_prime_UTR	APOL3	c.*1505G>A		-1	-1	-1	-1	-1	-1
22	36140981	rs11705238	upstream_gene	CTA-212A2.1	n.-1631G>A		-1	-1	-1	-1	-1	-1
22	36140981	rs11705238	downstream_gene	APOL3	c.*219G>A		-1	-1	-1	-1	-1	-1
22	36140981	rs11705238	downstream_gene	APOL3	n.*722G>A		-1	-1	-1	-1	-1	-1
22	36140981	rs11705238	downstream_gene	APOL3	n.*882G>A		-1	-1	-1	-1	-1	-1
22	36140981	rs11705238	downstream_gene	APOL3	n.*4526G>A		-1	-1	-1	-1	-1	-1
22	36140981	rs11705238	downstream_gene	APOL3	c.*16012G>A		-1	-1	-1	-1	-1	-1
22	36140981	rs11705238	downstream_gene	APOL3	c.*8091G>A		-1	-1	-1	-1	-1	-1
22	36140981	rs11705238	downstream_gene	APOL3	c.*12411G>A		-1	-1	-1	-1	-1	-1
22	36140981	rs11705238	downstream_gene	APOL3	n.*4563G>A		-1	-1	-1	-1	-1	-1
22	36141452	rs132618	synonymous	APOL3	c.957A>T	p.Gly319Gly	995	2117	957	1209	319	402
22	36141452	rs132618	synonymous	APOL3	c.357A>T	p.Gly119Gly	1092	2214	357	609	119	202
22	36141452	rs132618	synonymous	APOL3	c.357A>T	p.Gly119Gly	2441	3563	357	609	119	202
22	36141452	rs132618	synonymous	APOL3	c.357A>T	p.Gly119Gly	2504	3626	357	609	119	202
22	36141452	rs132618	synonymous	APOL3	c.744A>T	p.Gly248Gly	815	1240	744	996	248	331
22	36141452	rs132618	3_prime_UTR	APOL3	c.*760A>T		-1	-1	-1	-1	-1	-1
22	36141452	rs132618	3_prime_UTR	APOL3	c.*918A>T		-1	-1	-1	-1	-1	-1
22	36141452	rs132618	3_prime_UTR	APOL3	c.*1034A>T		-1	-1	-1	-1	-1	-1
22	36141452	rs132618	upstream_gene	CTA-212A2.1	n.-2102A>T		-1	-1	-1	-1	-1	-1
22	36141452	rs132618	downstream_gene	APOL3	n.*251A>T		-1	-1	-1	-1	-1	-1
22	36141452	rs132618	downstream_gene	APOL3	n.*411A>T		-1	-1	-1	-1	-1	-1
22	36141452	rs132618	downstream_gene	APOL3	n.*4055A>T		-1	-1	-1	-1	-1	-1
22	36141452	rs132618	downstream_gene	APOL3	c.*15541A>T		-1	-1	-1	-1	-1	-1
22	36141452	rs132618	downstream_gene	APOL3	c.*7620A>T		-1	-1	-1	-1	-1	-1
22	36141452	rs132618	downstream_gene	APOL3	c.*11940A>T		-1	-1	-1	-1	-1	-1
22	36141452	rs132618	downstream_gene	APOL3	n.*4092A>T		-1	-1	-1	-1	-1	-1
22	36141452	rs132618	downstream_gene	APOL3	c.*7894A>T		-1	-1	-1	-1	-1	-1
22	36141677	rs61731692	synonymous	APOL3	c.732C>T	p.Tyr244Tyr	770	2117	732	1209	244	402
22	36141677	rs61731692	synonymous	APOL3	c.132C>T	p.Tyr44Tyr	867	2214	132	609	44	202
22	36141677	rs61731692	synonymous	APOL3	c.132C>T	p.Tyr44Tyr	2216	3563	132	609	44	202
22	36141677	rs61731692	synonymous	APOL3	c.132C>T	p.Tyr44Tyr	2279	3626	132	609	44	202
22	36141677	rs61731692	synonymous	APOL3	c.519C>T	p.Tyr173Tyr	590	1240	519	996	173	331
22	36141677	rs61731692	3_prime_UTR	APOL3	c.*535C>T		-1	-1	-1	-1	-1	-1
22	36141677	rs61731692	3_prime_UTR	APOL3	c.*693C>T		-1	-1	-1	-1	-1	-1
22	36141677	rs61731692	3_prime_UTR	APOL3	c.*809C>T		-1	-1	-1	-1	-1	-1
22	36141677	rs61731692	3_prime_UTR	APOL3	c.*755C>T		-1	-1	-1	-1	-1	-1
22	36141677	rs61731692	upstream_gene	CTA-212A2.1	n.-2327C>T		-1	-1	-1	-1	-1	-1
22	36141677	rs61731692	downstream_gene	APOL3	n.*26C>T		-1	-1	-1	-1	-1	-1
22	36141677	rs61731692	downstream_gene	APOL3	n.*186C>T		-1	-1	-1	-1	-1	-1
22	36141677	rs61731692	downstream_gene	APOL3	n.*3830C>T		-1	-1	-1	-1	-1	-1
22	36141677	rs61731692	downstream_gene	APOL3	c.*7395C>T		-1	-1	-1	-1	-1	-1
22	36141677	rs61731692	downstream_gene	APOL3	c.*11715C>T		-1	-1	-1	-1	-1	-1
22	36141677	rs61731692	downstream_gene	APOL3	n.*3867C>T		-1	-1	-1	-1	-1	-1
22	36141677	rs61731692	downstream_gene	APOL3	c.*7669C>T		-1	-1	-1	-1	-1	-1
22	36141715	rs61741884	missense	APOL3	c.694G>A	p.Val232Met	732	2117	694	1209	232	402
22	36141715	rs61741884	missense	APOL3	c.94G>A	p.Val32Met	829	2214	94	609	32	202
22	36141715	rs61741884	missense	APOL3	c.94G>A	p.Val32Met	2178	3563	94	609	32	202
22	36141715	rs61741884	missense	APOL3	c.94G>A	p.Val32Met	2241	3626	94	609	32	202
22	36141715	rs61741884	missense	APOL3	c.481G>A	p.Val161Met	552	1240	481	996	161	331
22	36141715	rs61741884	3_prime_UTR	APOL3	c.*497G>A		-1	-1	-1	-1	-1	-1
22	36141715	rs61741884	3_prime_UTR	APOL3	c.*655G>A		-1	-1	-1	-1	-1	-1
22	36141715	rs61741884	3_prime_UTR	APOL3	c.*771G>A		-1	-1	-1	-1	-1	-1
22	36141715	rs61741884	3_prime_UTR	APOL3	c.*717G>A		-1	-1	-1	-1	-1	-1
22	36141715	rs61741884	upstream_gene	CTA-212A2.1	n.-2365G>A		-1	-1	-1	-1	-1	-1
22	36141715	rs61741884	downstream_gene	APOL3	n.*148G>A		-1	-1	-1	-1	-1	-1
22	36141715	rs61741884	downstream_gene	APOL3	n.*3792G>A		-1	-1	-1	-1	-1	-1
22	36141715	rs61741884	downstream_gene	APOL3	c.*7357G>A		-1	-1	-1	-1	-1	-1
22	36141715	rs61741884	downstream_gene	APOL3	c.*11677G>A		-1	-1	-1	-1	-1	-1
22	36141715	rs61741884	downstream_gene	APOL3	n.*3829G>A		-1	-1	-1	-1	-1	-1
22	36141715	rs61741884	downstream_gene	APOL3	c.*7631G>A		-1	-1	-1	-1	-1	-1
22	36141715	rs61741884	non_coding_transcript_exon	APOL3	n.564G>A		-1	-1	-1	-1	-1	-1
22	36141845	rs3827346	synonymous	APOL3	c.564T>C	p.Asn188Asn	602	2117	564	1209	188	402
22	36141845	rs3827346	synonymous	APOL3	c.351T>C	p.Asn117Asn	422	1240	351	996	117	331
22	36141845	rs3827346	5_prime_UTR	APOL3	c.-37T>C		-1	-1	-1	-1	-1	-1
22	36141845	rs3827346	3_prime_UTR	APOL3	c.*367T>C		-1	-1	-1	-1	-1	-1
22	36141845	rs3827346	3_prime_UTR	APOL3	c.*525T>C		-1	-1	-1	-1	-1	-1
22	36141845	rs3827346	3_prime_UTR	APOL3	c.*641T>C		-1	-1	-1	-1	-1	-1
22	36141845	rs3827346	3_prime_UTR	APOL3	c.*587T>C		-1	-1	-1	-1	-1	-1
22	36141845	rs3827346	3_prime_UTR	APOL3	c.*290T>C		-1	-1	-1	-1	-1	-1
22	36141845	rs3827346	upstream_gene	CTA-212A2.1	n.-2495T>C		-1	-1	-1	-1	-1	-1
22	36141845	rs3827346	downstream_gene	APOL3	n.*18T>C		-1	-1	-1	-1	-1	-1
22	36141845	rs3827346	downstream_gene	APOL3	n.*3662T>C		-1	-1	-1	-1	-1	-1
22	36141845	rs3827346	downstream_gene	APOL3	c.*7227T>C		-1	-1	-1	-1	-1	-1
22	36141845	rs3827346	downstream_gene	APOL3	c.*11547T>C		-1	-1	-1	-1	-1	-1
22	36141845	rs3827346	downstream_gene	APOL3	n.*3699T>C		-1	-1	-1	-1	-1	-1
22	36141845	rs3827346	downstream_gene	APOL3	c.*7501T>C		-1	-1	-1	-1	-1	-1
22	36141845	rs3827346	non_coding_transcript_exon	APOL3	n.434T>C		-1	-1	-1	-1	-1	-1
22	36143230	rs9917592	upstream_gene	CTA-212A2.1	n.-3880A>G		-1	-1	-1	-1	-1	-1
22	36143230	rs9917592	downstream_gene	APOL3	n.*2277A>G		-1	-1	-1	-1	-1	-1
22	36143230	rs9917592	downstream_gene	APOL3	c.*5842A>G		-1	-1	-1	-1	-1	-1
22	36143230	rs9917592	downstream_gene	APOL3	c.*10162A>G		-1	-1	-1	-1	-1	-1
22	36143230	rs9917592	downstream_gene	APOL3	n.*2314A>G		-1	-1	-1	-1	-1	-1
22	36143230	rs9917592	downstream_gene	APOL3	c.*6116A>G		-1	-1	-1	-1	-1	-1
22	36143230	rs9917592	intron	APOL3	c.351-1172A>G		-1	-1	-1	-1	-1	-1
22	36143230	rs9917592	intron	APOL3	c.*154-1172A>G		-1	-1	-1	-1	-1	-1
22	36143230	rs9917592	intron	APOL3	c.-250-1172A>G		-1	-1	-1	-1	-1	-1
22	36143230	rs9917592	intron	APOL3	c.*312-1172A>G		-1	-1	-1	-1	-1	-1
22	36143230	rs9917592	intron	APOL3	c.*428-1172A>G		-1	-1	-1	-1	-1	-1
22	36143230	rs9917592	intron	APOL3	c.138-1172A>G		-1	-1	-1	-1	-1	-1
22	36143230	rs9917592	intron	APOL3	n.221-1172A>G		-1	-1	-1	-1	-1	-1
22	36143230	rs9917592	intron	APOL3	n.374-1172A>G		-1	-1	-1	-1	-1	-1
22	36143230	rs9917592	intron	APOL3	c.*374-1172A>G		-1	-1	-1	-1	-1	-1
22	36143230	rs9917592	intron	APOL3	c.*77-1172A>G		-1	-1	-1	-1	-1	-1
22	36143417	rs79802946	upstream_gene	CTA-212A2.1	n.-4067A>G		-1	-1	-1	-1	-1	-1
22	36143417	rs79802946	downstream_gene	APOL3	n.*2090A>G		-1	-1	-1	-1	-1	-1
22	36143417	rs79802946	downstream_gene	APOL3	c.*5655A>G		-1	-1	-1	-1	-1	-1
22	36143417	rs79802946	downstream_gene	APOL3	c.*9975A>G		-1	-1	-1	-1	-1	-1
22	36143417	rs79802946	downstream_gene	APOL3	n.*2127A>G		-1	-1	-1	-1	-1	-1
22	36143417	rs79802946	downstream_gene	APOL3	c.*5929A>G		-1	-1	-1	-1	-1	-1
22	36143417	rs79802946	intron	APOL3	c.351-1359A>G		-1	-1	-1	-1	-1	-1
22	36143417	rs79802946	intron	APOL3	c.*154-1359A>G		-1	-1	-1	-1	-1	-1
22	36143417	rs79802946	intron	APOL3	c.-250-1359A>G		-1	-1	-1	-1	-1	-1
22	36143417	rs79802946	intron	APOL3	c.*312-1359A>G		-1	-1	-1	-1	-1	-1
22	36143417	rs79802946	intron	APOL3	c.*428-1359A>G		-1	-1	-1	-1	-1	-1
22	36143417	rs79802946	intron	APOL3	c.138-1359A>G		-1	-1	-1	-1	-1	-1
22	36143417	rs79802946	intron	APOL3	n.221-1359A>G		-1	-1	-1	-1	-1	-1
22	36143417	rs79802946	intron	APOL3	n.374-1359A>G		-1	-1	-1	-1	-1	-1
22	36143417	rs79802946	intron	APOL3	c.*374-1359A>G		-1	-1	-1	-1	-1	-1
22	36143417	rs79802946	intron	APOL3	c.*77-1359A>G		-1	-1	-1	-1	-1	-1
22	36143475	rs132621	upstream_gene	CTA-212A2.1	n.-4125T>C		-1	-1	-1	-1	-1	-1
22	36143475	rs132621	downstream_gene	APOL3	n.*2032T>C		-1	-1	-1	-1	-1	-1
22	36143475	rs132621	downstream_gene	APOL3	c.*5597T>C		-1	-1	-1	-1	-1	-1
22	36143475	rs132621	downstream_gene	APOL3	c.*9917T>C		-1	-1	-1	-1	-1	-1
22	36143475	rs132621	downstream_gene	APOL3	n.*2069T>C		-1	-1	-1	-1	-1	-1
22	36143475	rs132621	downstream_gene	APOL3	c.*5871T>C		-1	-1	-1	-1	-1	-1
22	36143475	rs132621	intron	APOL3	c.351-1417T>C		-1	-1	-1	-1	-1	-1
22	36143475	rs132621	intron	APOL3	c.*154-1417T>C		-1	-1	-1	-1	-1	-1
22	36143475	rs132621	intron	APOL3	c.-250-1417T>C		-1	-1	-1	-1	-1	-1
22	36143475	rs132621	intron	APOL3	c.*312-1417T>C		-1	-1	-1	-1	-1	-1
22	36143475	rs132621	intron	APOL3	c.*428-1417T>C		-1	-1	-1	-1	-1	-1
22	36143475	rs132621	intron	APOL3	c.138-1417T>C		-1	-1	-1	-1	-1	-1
22	36143475	rs132621	intron	APOL3	n.221-1417T>C		-1	-1	-1	-1	-1	-1
22	36143475	rs132621	intron	APOL3	n.374-1417T>C		-1	-1	-1	-1	-1	-1
22	36143475	rs132621	intron	APOL3	c.*374-1417T>C		-1	-1	-1	-1	-1	-1
22	36143475	rs132621	intron	APOL3	c.*77-1417T>C		-1	-1	-1	-1	-1	-1
22	36143601	rs183245599	upstream_gene	CTA-212A2.1	n.-4251A>G		-1	-1	-1	-1	-1	-1
22	36143601	rs183245599	downstream_gene	APOL3	n.*1906A>G		-1	-1	-1	-1	-1	-1
22	36143601	rs183245599	downstream_gene	APOL3	c.*5471A>G		-1	-1	-1	-1	-1	-1
22	36143601	rs183245599	downstream_gene	APOL3	c.*9791A>G		-1	-1	-1	-1	-1	-1
22	36143601	rs183245599	downstream_gene	APOL3	n.*1943A>G		-1	-1	-1	-1	-1	-1
22	36143601	rs183245599	downstream_gene	APOL3	c.*5745A>G		-1	-1	-1	-1	-1	-1
22	36143601	rs183245599	intron	APOL3	c.351-1543A>G		-1	-1	-1	-1	-1	-1
22	36143601	rs183245599	intron	APOL3	c.*154-1543A>G		-1	-1	-1	-1	-1	-1
22	36143601	rs183245599	intron	APOL3	c.-250-1543A>G		-1	-1	-1	-1	-1	-1
22	36143601	rs183245599	intron	APOL3	c.*312-1543A>G		-1	-1	-1	-1	-1	-1
22	36143601	rs183245599	intron	APOL3	c.*428-1543A>G		-1	-1	-1	-1	-1	-1
22	36143601	rs183245599	intron	APOL3	c.138-1543A>G		-1	-1	-1	-1	-1	-1
22	36143601	rs183245599	intron	APOL3	n.221-1543A>G		-1	-1	-1	-1	-1	-1
22	36143601	rs183245599	intron	APOL3	n.374-1543A>G		-1	-1	-1	-1	-1	-1
22	36143601	rs183245599	intron	APOL3	c.*374-1543A>G		-1	-1	-1	-1	-1	-1
22	36143601	rs183245599	intron	APOL3	c.*77-1543A>G		-1	-1	-1	-1	-1	-1
22	36143602	rs188752488	upstream_gene	CTA-212A2.1	n.-4252G>C		-1	-1	-1	-1	-1	-1
22	36143602	rs188752488	downstream_gene	APOL3	n.*1905G>C		-1	-1	-1	-1	-1	-1
22	36143602	rs188752488	downstream_gene	APOL3	c.*5470G>C		-1	-1	-1	-1	-1	-1
22	36143602	rs188752488	downstream_gene	APOL3	c.*9790G>C		-1	-1	-1	-1	-1	-1
22	36143602	rs188752488	downstream_gene	APOL3	n.*1942G>C		-1	-1	-1	-1	-1	-1
22	36143602	rs188752488	downstream_gene	APOL3	c.*5744G>C		-1	-1	-1	-1	-1	-1
22	36143602	rs188752488	intron	APOL3	c.351-1544G>C		-1	-1	-1	-1	-1	-1
22	36143602	rs188752488	intron	APOL3	c.*154-1544G>C		-1	-1	-1	-1	-1	-1
22	36143602	rs188752488	intron	APOL3	c.-250-1544G>C		-1	-1	-1	-1	-1	-1
22	36143602	rs188752488	intron	APOL3	c.*312-1544G>C		-1	-1	-1	-1	-1	-1
22	36143602	rs188752488	intron	APOL3	c.*428-1544G>C		-1	-1	-1	-1	-1	-1
22	36143602	rs188752488	intron	APOL3	c.138-1544G>C		-1	-1	-1	-1	-1	-1
22	36143602	rs188752488	intron	APOL3	n.221-1544G>C		-1	-1	-1	-1	-1	-1
22	36143602	rs188752488	intron	APOL3	n.374-1544G>C		-1	-1	-1	-1	-1	-1
22	36143602	rs188752488	intron	APOL3	c.*374-1544G>C		-1	-1	-1	-1	-1	-1
22	36143602	rs188752488	intron	APOL3	c.*77-1544G>C		-1	-1	-1	-1	-1	-1
22	36143611	rs147561029	upstream_gene	CTA-212A2.1	n.-4261C>T		-1	-1	-1	-1	-1	-1
22	36143611	rs147561029	downstream_gene	APOL3	n.*1896C>T		-1	-1	-1	-1	-1	-1
22	36143611	rs147561029	downstream_gene	APOL3	c.*5461C>T		-1	-1	-1	-1	-1	-1
22	36143611	rs147561029	downstream_gene	APOL3	c.*9781C>T		-1	-1	-1	-1	-1	-1
22	36143611	rs147561029	downstream_gene	APOL3	n.*1933C>T		-1	-1	-1	-1	-1	-1
22	36143611	rs147561029	downstream_gene	APOL3	c.*5735C>T		-1	-1	-1	-1	-1	-1
22	36143611	rs147561029	intron	APOL3	c.351-1553C>T		-1	-1	-1	-1	-1	-1
22	36143611	rs147561029	intron	APOL3	c.*154-1553C>T		-1	-1	-1	-1	-1	-1
22	36143611	rs147561029	intron	APOL3	c.-250-1553C>T		-1	-1	-1	-1	-1	-1
22	36143611	rs147561029	intron	APOL3	c.*312-1553C>T		-1	-1	-1	-1	-1	-1
22	36143611	rs147561029	intron	APOL3	c.*428-1553C>T		-1	-1	-1	-1	-1	-1
22	36143611	rs147561029	intron	APOL3	c.138-1553C>T		-1	-1	-1	-1	-1	-1
22	36143611	rs147561029	intron	APOL3	n.221-1553C>T		-1	-1	-1	-1	-1	-1
22	36143611	rs147561029	intron	APOL3	n.374-1553C>T		-1	-1	-1	-1	-1	-1
22	36143611	rs147561029	intron	APOL3	c.*374-1553C>T		-1	-1	-1	-1	-1	-1
22	36143611	rs147561029	intron	APOL3	c.*77-1553C>T		-1	-1	-1	-1	-1	-1
22	36143653	rs9306306	upstream_gene	CTA-212A2.1	n.-4303A>G		-1	-1	-1	-1	-1	-1
22	36143653	rs9306306	downstream_gene	APOL3	n.*1854A>G		-1	-1	-1	-1	-1	-1
22	36143653	rs9306306	downstream_gene	APOL3	c.*5419A>G		-1	-1	-1	-1	-1	-1
22	36143653	rs9306306	downstream_gene	APOL3	c.*9739A>G		-1	-1	-1	-1	-1	-1
22	36143653	rs9306306	downstream_gene	APOL3	n.*1891A>G		-1	-1	-1	-1	-1	-1
22	36143653	rs9306306	downstream_gene	APOL3	c.*5693A>G		-1	-1	-1	-1	-1	-1
22	36143653	rs9306306	intron	APOL3	c.351-1595A>G		-1	-1	-1	-1	-1	-1
22	36143653	rs9306306	intron	APOL3	c.*154-1595A>G		-1	-1	-1	-1	-1	-1
22	36143653	rs9306306	intron	APOL3	c.-250-1595A>G		-1	-1	-1	-1	-1	-1
22	36143653	rs9306306	intron	APOL3	c.*312-1595A>G		-1	-1	-1	-1	-1	-1
22	36143653	rs9306306	intron	APOL3	c.*428-1595A>G		-1	-1	-1	-1	-1	-1
22	36143653	rs9306306	intron	APOL3	c.138-1595A>G		-1	-1	-1	-1	-1	-1
22	36143653	rs9306306	intron	APOL3	n.221-1595A>G		-1	-1	-1	-1	-1	-1
22	36143653	rs9306306	intron	APOL3	n.374-1595A>G		-1	-1	-1	-1	-1	-1
22	36143653	rs9306306	intron	APOL3	c.*374-1595A>G		-1	-1	-1	-1	-1	-1
22	36143653	rs9306306	intron	APOL3	c.*77-1595A>G		-1	-1	-1	-1	-1	-1
22	36143706	rs80575	upstream_gene	CTA-212A2.1	n.-4356A>C		-1	-1	-1	-1	-1	-1
22	36143706	rs80575	downstream_gene	APOL3	n.*1801A>C		-1	-1	-1	-1	-1	-1
22	36143706	rs80575	downstream_gene	APOL3	c.*5366A>C		-1	-1	-1	-1	-1	-1
22	36143706	rs80575	downstream_gene	APOL3	c.*9686A>C		-1	-1	-1	-1	-1	-1
22	36143706	rs80575	downstream_gene	APOL3	n.*1838A>C		-1	-1	-1	-1	-1	-1
22	36143706	rs80575	downstream_gene	APOL3	c.*5640A>C		-1	-1	-1	-1	-1	-1
22	36143706	rs80575	intron	APOL3	c.351-1648A>C		-1	-1	-1	-1	-1	-1
22	36143706	rs80575	intron	APOL3	c.*154-1648A>C		-1	-1	-1	-1	-1	-1
22	36143706	rs80575	intron	APOL3	c.-250-1648A>C		-1	-1	-1	-1	-1	-1
22	36143706	rs80575	intron	APOL3	c.*312-1648A>C		-1	-1	-1	-1	-1	-1
22	36143706	rs80575	intron	APOL3	c.*428-1648A>C		-1	-1	-1	-1	-1	-1
22	36143706	rs80575	intron	APOL3	c.138-1648A>C		-1	-1	-1	-1	-1	-1
22	36143706	rs80575	intron	APOL3	n.221-1648A>C		-1	-1	-1	-1	-1	-1
22	36143706	rs80575	intron	APOL3	n.374-1648A>C		-1	-1	-1	-1	-1	-1
22	36143706	rs80575	intron	APOL3	c.*374-1648A>C		-1	-1	-1	-1	-1	-1
22	36143706	rs80575	intron	APOL3	c.*77-1648A>C		-1	-1	-1	-1	-1	-1
22	36143756	rs80576	upstream_gene	CTA-212A2.1	n.-4406C>T		-1	-1	-1	-1	-1	-1
22	36143756	rs80576	downstream_gene	APOL3	n.*1751C>T		-1	-1	-1	-1	-1	-1
22	36143756	rs80576	downstream_gene	APOL3	c.*5316C>T		-1	-1	-1	-1	-1	-1
22	36143756	rs80576	downstream_gene	APOL3	c.*9636C>T		-1	-1	-1	-1	-1	-1
22	36143756	rs80576	downstream_gene	APOL3	n.*1788C>T		-1	-1	-1	-1	-1	-1
22	36143756	rs80576	downstream_gene	APOL3	c.*5590C>T		-1	-1	-1	-1	-1	-1
22	36143756	rs80576	intron	APOL3	c.351-1698C>T		-1	-1	-1	-1	-1	-1
22	36143756	rs80576	intron	APOL3	c.*154-1698C>T		-1	-1	-1	-1	-1	-1
22	36143756	rs80576	intron	APOL3	c.-250-1698C>T		-1	-1	-1	-1	-1	-1
22	36143756	rs80576	intron	APOL3	c.*312-1698C>T		-1	-1	-1	-1	-1	-1
22	36143756	rs80576	intron	APOL3	c.*428-1698C>T		-1	-1	-1	-1	-1	-1
22	36143756	rs80576	intron	APOL3	c.138-1698C>T		-1	-1	-1	-1	-1	-1
22	36143756	rs80576	intron	APOL3	n.221-1698C>T		-1	-1	-1	-1	-1	-1
22	36143756	rs80576	intron	APOL3	n.374-1698C>T		-1	-1	-1	-1	-1	-1
22	36143756	rs80576	intron	APOL3	c.*374-1698C>T		-1	-1	-1	-1	-1	-1
22	36143756	rs80576	intron	APOL3	c.*77-1698C>T		-1	-1	-1	-1	-1	-1
22	36143804	rs80577	upstream_gene	CTA-212A2.1	n.-4454C>T		-1	-1	-1	-1	-1	-1
22	36143804	rs80577	downstream_gene	APOL3	n.*1703C>T		-1	-1	-1	-1	-1	-1
22	36143804	rs80577	downstream_gene	APOL3	c.*5268C>T		-1	-1	-1	-1	-1	-1
22	36143804	rs80577	downstream_gene	APOL3	c.*9588C>T		-1	-1	-1	-1	-1	-1
22	36143804	rs80577	downstream_gene	APOL3	n.*1740C>T		-1	-1	-1	-1	-1	-1
22	36143804	rs80577	downstream_gene	APOL3	c.*5542C>T		-1	-1	-1	-1	-1	-1
22	36143804	rs80577	intron	APOL3	c.350+1669C>T		-1	-1	-1	-1	-1	-1
22	36143804	rs80577	intron	APOL3	c.*153+1669C>T		-1	-1	-1	-1	-1	-1
22	36143804	rs80577	intron	APOL3	c.-251+1669C>T		-1	-1	-1	-1	-1	-1
22	36143804	rs80577	intron	APOL3	c.*311+1669C>T		-1	-1	-1	-1	-1	-1
22	36143804	rs80577	intron	APOL3	c.*427+1669C>T		-1	-1	-1	-1	-1	-1
22	36143804	rs80577	intron	APOL3	c.137+1669C>T		-1	-1	-1	-1	-1	-1
22	36143804	rs80577	intron	APOL3	n.220+1669C>T		-1	-1	-1	-1	-1	-1
22	36143804	rs80577	intron	APOL3	n.373+1669C>T		-1	-1	-1	-1	-1	-1
22	36143804	rs80577	intron	APOL3	c.*373+1669C>T		-1	-1	-1	-1	-1	-1
22	36143804	rs80577	intron	APOL3	c.*76+1669C>T		-1	-1	-1	-1	-1	-1
22	36144074	rs80578	upstream_gene	CTA-212A2.1	n.-4724G>A		-1	-1	-1	-1	-1	-1
22	36144074	rs80578	downstream_gene	APOL3	n.*1433G>A		-1	-1	-1	-1	-1	-1
22	36144074	rs80578	downstream_gene	APOL3	c.*4998G>A		-1	-1	-1	-1	-1	-1
22	36144074	rs80578	downstream_gene	APOL3	c.*9318G>A		-1	-1	-1	-1	-1	-1
22	36144074	rs80578	downstream_gene	APOL3	n.*1470G>A		-1	-1	-1	-1	-1	-1
22	36144074	rs80578	downstream_gene	APOL3	c.*5272G>A		-1	-1	-1	-1	-1	-1
22	36144074	rs80578	intron	APOL3	c.350+1399G>A		-1	-1	-1	-1	-1	-1
22	36144074	rs80578	intron	APOL3	c.*153+1399G>A		-1	-1	-1	-1	-1	-1
22	36144074	rs80578	intron	APOL3	c.-251+1399G>A		-1	-1	-1	-1	-1	-1
22	36144074	rs80578	intron	APOL3	c.*311+1399G>A		-1	-1	-1	-1	-1	-1
22	36144074	rs80578	intron	APOL3	c.*427+1399G>A		-1	-1	-1	-1	-1	-1
22	36144074	rs80578	intron	APOL3	c.137+1399G>A		-1	-1	-1	-1	-1	-1
22	36144074	rs80578	intron	APOL3	n.220+1399G>A		-1	-1	-1	-1	-1	-1
22	36144074	rs80578	intron	APOL3	n.373+1399G>A		-1	-1	-1	-1	-1	-1
22	36144074	rs80578	intron	APOL3	c.*373+1399G>A		-1	-1	-1	-1	-1	-1
22	36144074	rs80578	intron	APOL3	c.*76+1399G>A		-1	-1	-1	-1	-1	-1
22	36144213	rs80579	upstream_gene	CTA-212A2.1	n.-4863T>G		-1	-1	-1	-1	-1	-1
22	36144213	rs80579	downstream_gene	APOL3	n.*1294T>G		-1	-1	-1	-1	-1	-1
22	36144213	rs80579	downstream_gene	APOL3	c.*4859T>G		-1	-1	-1	-1	-1	-1
22	36144213	rs80579	downstream_gene	APOL3	c.*9179T>G		-1	-1	-1	-1	-1	-1
22	36144213	rs80579	downstream_gene	APOL3	n.*1331T>G		-1	-1	-1	-1	-1	-1
22	36144213	rs80579	downstream_gene	APOL3	c.*5133T>G		-1	-1	-1	-1	-1	-1
22	36144213	rs80579	downstream_gene	APOL3	c.*5579T>G		-1	-1	-1	-1	-1	-1
22	36144213	rs80579	intron	APOL3	c.350+1260T>G		-1	-1	-1	-1	-1	-1
22	36144213	rs80579	intron	APOL3	c.*153+1260T>G		-1	-1	-1	-1	-1	-1
22	36144213	rs80579	intron	APOL3	c.-251+1260T>G		-1	-1	-1	-1	-1	-1
22	36144213	rs80579	intron	APOL3	c.*311+1260T>G		-1	-1	-1	-1	-1	-1
22	36144213	rs80579	intron	APOL3	c.*427+1260T>G		-1	-1	-1	-1	-1	-1
22	36144213	rs80579	intron	APOL3	c.137+1260T>G		-1	-1	-1	-1	-1	-1
22	36144213	rs80579	intron	APOL3	n.220+1260T>G		-1	-1	-1	-1	-1	-1
22	36144213	rs80579	intron	APOL3	n.373+1260T>G		-1	-1	-1	-1	-1	-1
22	36144213	rs80579	intron	APOL3	c.*373+1260T>G		-1	-1	-1	-1	-1	-1
22	36144213	rs80579	intron	APOL3	c.*76+1260T>G		-1	-1	-1	-1	-1	-1
22	36144386	rs80580	downstream_gene	APOL3	n.*1121A>G		-1	-1	-1	-1	-1	-1
22	36144386	rs80580	downstream_gene	APOL3	c.*4686A>G		-1	-1	-1	-1	-1	-1
22	36144386	rs80580	downstream_gene	APOL3	c.*9006A>G		-1	-1	-1	-1	-1	-1
22	36144386	rs80580	downstream_gene	APOL3	n.*1158A>G		-1	-1	-1	-1	-1	-1
22	36144386	rs80580	downstream_gene	APOL3	c.*4960A>G		-1	-1	-1	-1	-1	-1
22	36144386	rs80580	downstream_gene	APOL3	c.*5406A>G		-1	-1	-1	-1	-1	-1
22	36144386	rs80580	intron	APOL3	c.350+1087A>G		-1	-1	-1	-1	-1	-1
22	36144386	rs80580	intron	APOL3	c.*153+1087A>G		-1	-1	-1	-1	-1	-1
22	36144386	rs80580	intron	APOL3	c.-251+1087A>G		-1	-1	-1	-1	-1	-1
22	36144386	rs80580	intron	APOL3	c.*311+1087A>G		-1	-1	-1	-1	-1	-1
22	36144386	rs80580	intron	APOL3	c.*427+1087A>G		-1	-1	-1	-1	-1	-1
22	36144386	rs80580	intron	APOL3	c.137+1087A>G		-1	-1	-1	-1	-1	-1
22	36144386	rs80580	intron	APOL3	n.220+1087A>G		-1	-1	-1	-1	-1	-1
22	36144386	rs80580	intron	APOL3	n.373+1087A>G		-1	-1	-1	-1	-1	-1
22	36144386	rs80580	intron	APOL3	c.*373+1087A>G		-1	-1	-1	-1	-1	-1
22	36144386	rs80580	intron	APOL3	c.*76+1087A>G		-1	-1	-1	-1	-1	-1
22	36144420	rs132622	downstream_gene	APOL3	n.*1087A>G		-1	-1	-1	-1	-1	-1
22	36144420	rs132622	downstream_gene	APOL3	c.*4652A>G		-1	-1	-1	-1	-1	-1
22	36144420	rs132622	downstream_gene	APOL3	c.*8972A>G		-1	-1	-1	-1	-1	-1
22	36144420	rs132622	downstream_gene	APOL3	n.*1124A>G		-1	-1	-1	-1	-1	-1
22	36144420	rs132622	downstream_gene	APOL3	c.*4926A>G		-1	-1	-1	-1	-1	-1
22	36144420	rs132622	downstream_gene	APOL3	c.*5372A>G		-1	-1	-1	-1	-1	-1
22	36144420	rs132622	intron	APOL3	c.350+1053A>G		-1	-1	-1	-1	-1	-1
22	36144420	rs132622	intron	APOL3	c.*153+1053A>G		-1	-1	-1	-1	-1	-1
22	36144420	rs132622	intron	APOL3	c.-251+1053A>G		-1	-1	-1	-1	-1	-1
22	36144420	rs132622	intron	APOL3	c.*311+1053A>G		-1	-1	-1	-1	-1	-1
22	36144420	rs132622	intron	APOL3	c.*427+1053A>G		-1	-1	-1	-1	-1	-1
22	36144420	rs132622	intron	APOL3	c.137+1053A>G		-1	-1	-1	-1	-1	-1
22	36144420	rs132622	intron	APOL3	n.220+1053A>G		-1	-1	-1	-1	-1	-1
22	36144420	rs132622	intron	APOL3	n.373+1053A>G		-1	-1	-1	-1	-1	-1
22	36144420	rs132622	intron	APOL3	c.*373+1053A>G		-1	-1	-1	-1	-1	-1
22	36144420	rs132622	intron	APOL3	c.*76+1053A>G		-1	-1	-1	-1	-1	-1
22	36144569	rs132623	downstream_gene	APOL3	n.*938C>A		-1	-1	-1	-1	-1	-1
22	36144569	rs132623	downstream_gene	APOL3	c.*4503C>A		-1	-1	-1	-1	-1	-1
22	36144569	rs132623	downstream_gene	APOL3	c.*8823C>A		-1	-1	-1	-1	-1	-1
22	36144569	rs132623	downstream_gene	APOL3	n.*975C>A		-1	-1	-1	-1	-1	-1
22	36144569	rs132623	downstream_gene	APOL3	c.*4777C>A		-1	-1	-1	-1	-1	-1
22	36144569	rs132623	downstream_gene	APOL3	c.*5223C>A		-1	-1	-1	-1	-1	-1
22	36144569	rs132623	intron	APOL3	c.350+904C>A		-1	-1	-1	-1	-1	-1
22	36144569	rs132623	intron	APOL3	c.*153+904C>A		-1	-1	-1	-1	-1	-1
22	36144569	rs132623	intron	APOL3	c.-251+904C>A		-1	-1	-1	-1	-1	-1
22	36144569	rs132623	intron	APOL3	c.*311+904C>A		-1	-1	-1	-1	-1	-1
22	36144569	rs132623	intron	APOL3	c.*427+904C>A		-1	-1	-1	-1	-1	-1
22	36144569	rs132623	intron	APOL3	c.137+904C>A		-1	-1	-1	-1	-1	-1
22	36144569	rs132623	intron	APOL3	n.220+904C>A		-1	-1	-1	-1	-1	-1
22	36144569	rs132623	intron	APOL3	n.373+904C>A		-1	-1	-1	-1	-1	-1
22	36144569	rs132623	intron	APOL3	c.*373+904C>A		-1	-1	-1	-1	-1	-1
22	36144569	rs132623	intron	APOL3	c.*76+904C>A		-1	-1	-1	-1	-1	-1
22	36144735	rs28390318	downstream_gene	APOL3	n.*772A>G		-1	-1	-1	-1	-1	-1
22	36144735	rs28390318	downstream_gene	APOL3	c.*4337A>G		-1	-1	-1	-1	-1	-1
22	36144735	rs28390318	downstream_gene	APOL3	c.*8657A>G		-1	-1	-1	-1	-1	-1
22	36144735	rs28390318	downstream_gene	APOL3	n.*809A>G		-1	-1	-1	-1	-1	-1
22	36144735	rs28390318	downstream_gene	APOL3	c.*4611A>G		-1	-1	-1	-1	-1	-1
22	36144735	rs28390318	downstream_gene	APOL3	c.*5057A>G		-1	-1	-1	-1	-1	-1
22	36144735	rs28390318	intron	APOL3	c.350+738A>G		-1	-1	-1	-1	-1	-1
22	36144735	rs28390318	intron	APOL3	c.*153+738A>G		-1	-1	-1	-1	-1	-1
22	36144735	rs28390318	intron	APOL3	c.-251+738A>G		-1	-1	-1	-1	-1	-1
22	36144735	rs28390318	intron	APOL3	c.*311+738A>G		-1	-1	-1	-1	-1	-1
22	36144735	rs28390318	intron	APOL3	c.*427+738A>G		-1	-1	-1	-1	-1	-1
22	36144735	rs28390318	intron	APOL3	c.137+738A>G		-1	-1	-1	-1	-1	-1
22	36144735	rs28390318	intron	APOL3	n.220+738A>G		-1	-1	-1	-1	-1	-1
22	36144735	rs28390318	intron	APOL3	n.373+738A>G		-1	-1	-1	-1	-1	-1
22	36144735	rs28390318	intron	APOL3	c.*373+738A>G		-1	-1	-1	-1	-1	-1
22	36144735	rs28390318	intron	APOL3	c.*76+738A>G		-1	-1	-1	-1	-1	-1
22	36144792	rs9607312	downstream_gene	APOL3	n.*715C>T		-1	-1	-1	-1	-1	-1
22	36144792	rs9607312	downstream_gene	APOL3	c.*4280C>T		-1	-1	-1	-1	-1	-1
22	36144792	rs9607312	downstream_gene	APOL3	c.*8600C>T		-1	-1	-1	-1	-1	-1
22	36144792	rs9607312	downstream_gene	APOL3	n.*752C>T		-1	-1	-1	-1	-1	-1
22	36144792	rs9607312	downstream_gene	APOL3	c.*4554C>T		-1	-1	-1	-1	-1	-1
22	36144792	rs9607312	downstream_gene	APOL3	c.*5000C>T		-1	-1	-1	-1	-1	-1
22	36144792	rs9607312	intron	APOL3	c.350+681C>T		-1	-1	-1	-1	-1	-1
22	36144792	rs9607312	intron	APOL3	c.*153+681C>T		-1	-1	-1	-1	-1	-1
22	36144792	rs9607312	intron	APOL3	c.-251+681C>T		-1	-1	-1	-1	-1	-1
22	36144792	rs9607312	intron	APOL3	c.*311+681C>T		-1	-1	-1	-1	-1	-1
22	36144792	rs9607312	intron	APOL3	c.*427+681C>T		-1	-1	-1	-1	-1	-1
22	36144792	rs9607312	intron	APOL3	c.137+681C>T		-1	-1	-1	-1	-1	-1
22	36144792	rs9607312	intron	APOL3	n.220+681C>T		-1	-1	-1	-1	-1	-1
22	36144792	rs9607312	intron	APOL3	n.373+681C>T		-1	-1	-1	-1	-1	-1
22	36144792	rs9607312	intron	APOL3	c.*373+681C>T		-1	-1	-1	-1	-1	-1
22	36144792	rs9607312	intron	APOL3	c.*76+681C>T		-1	-1	-1	-1	-1	-1
22	36144862	rs1296353566	downstream_gene	APOL3	n.*645A>T		-1	-1	-1	-1	-1	-1
22	36144862	rs1296353566	downstream_gene	APOL3	c.*4210A>T		-1	-1	-1	-1	-1	-1
22	36144862	rs1296353566	downstream_gene	APOL3	c.*8530A>T		-1	-1	-1	-1	-1	-1
22	36144862	rs1296353566	downstream_gene	APOL3	n.*682A>T		-1	-1	-1	-1	-1	-1
22	36144862	rs1296353566	downstream_gene	APOL3	c.*4484A>T		-1	-1	-1	-1	-1	-1
22	36144862	rs1296353566	downstream_gene	APOL3	c.*4930A>T		-1	-1	-1	-1	-1	-1
22	36144862	rs1296353566	intron	APOL3	c.350+611A>T		-1	-1	-1	-1	-1	-1
22	36144862	rs1296353566	intron	APOL3	c.*153+611A>T		-1	-1	-1	-1	-1	-1
22	36144862	rs1296353566	intron	APOL3	c.-251+611A>T		-1	-1	-1	-1	-1	-1
22	36144862	rs1296353566	intron	APOL3	c.*311+611A>T		-1	-1	-1	-1	-1	-1
22	36144862	rs1296353566	intron	APOL3	c.*427+611A>T		-1	-1	-1	-1	-1	-1
22	36144862	rs1296353566	intron	APOL3	c.137+611A>T		-1	-1	-1	-1	-1	-1
22	36144862	rs1296353566	intron	APOL3	n.220+611A>T		-1	-1	-1	-1	-1	-1
22	36144862	rs1296353566	intron	APOL3	n.373+611A>T		-1	-1	-1	-1	-1	-1
22	36144862	rs1296353566	intron	APOL3	c.*373+611A>T		-1	-1	-1	-1	-1	-1
22	36144862	rs1296353566	intron	APOL3	c.*76+611A>T		-1	-1	-1	-1	-1	-1
22	36144952	rs132626	downstream_gene	APOL3	n.*555C>T		-1	-1	-1	-1	-1	-1
22	36144952	rs132626	downstream_gene	APOL3	c.*4120C>T		-1	-1	-1	-1	-1	-1
22	36144952	rs132626	downstream_gene	APOL3	c.*8440C>T		-1	-1	-1	-1	-1	-1
22	36144952	rs132626	downstream_gene	APOL3	n.*592C>T		-1	-1	-1	-1	-1	-1
22	36144952	rs132626	downstream_gene	APOL3	c.*4394C>T		-1	-1	-1	-1	-1	-1
22	36144952	rs132626	downstream_gene	APOL3	c.*4840C>T		-1	-1	-1	-1	-1	-1
22	36144952	rs132626	intron	APOL3	c.350+521C>T		-1	-1	-1	-1	-1	-1
22	36144952	rs132626	intron	APOL3	c.*153+521C>T		-1	-1	-1	-1	-1	-1
22	36144952	rs132626	intron	APOL3	c.-251+521C>T		-1	-1	-1	-1	-1	-1
22	36144952	rs132626	intron	APOL3	c.*311+521C>T		-1	-1	-1	-1	-1	-1
22	36144952	rs132626	intron	APOL3	c.*427+521C>T		-1	-1	-1	-1	-1	-1
22	36144952	rs132626	intron	APOL3	c.137+521C>T		-1	-1	-1	-1	-1	-1
22	36144952	rs132626	intron	APOL3	n.220+521C>T		-1	-1	-1	-1	-1	-1
22	36144952	rs132626	intron	APOL3	n.373+521C>T		-1	-1	-1	-1	-1	-1
22	36144952	rs132626	intron	APOL3	c.*373+521C>T		-1	-1	-1	-1	-1	-1
22	36144952	rs132626	intron	APOL3	c.*76+521C>T		-1	-1	-1	-1	-1	-1
22	36144956	rs132627	downstream_gene	APOL3	n.*551T>C		-1	-1	-1	-1	-1	-1
22	36144956	rs132627	downstream_gene	APOL3	c.*4116T>C		-1	-1	-1	-1	-1	-1
22	36144956	rs132627	downstream_gene	APOL3	c.*8436T>C		-1	-1	-1	-1	-1	-1
22	36144956	rs132627	downstream_gene	APOL3	n.*588T>C		-1	-1	-1	-1	-1	-1
22	36144956	rs132627	downstream_gene	APOL3	c.*4390T>C		-1	-1	-1	-1	-1	-1
22	36144956	rs132627	downstream_gene	APOL3	c.*4836T>C		-1	-1	-1	-1	-1	-1
22	36144956	rs132627	intron	APOL3	c.350+517T>C		-1	-1	-1	-1	-1	-1
22	36144956	rs132627	intron	APOL3	c.*153+517T>C		-1	-1	-1	-1	-1	-1
22	36144956	rs132627	intron	APOL3	c.-251+517T>C		-1	-1	-1	-1	-1	-1
22	36144956	rs132627	intron	APOL3	c.*311+517T>C		-1	-1	-1	-1	-1	-1
22	36144956	rs132627	intron	APOL3	c.*427+517T>C		-1	-1	-1	-1	-1	-1
22	36144956	rs132627	intron	APOL3	c.137+517T>C		-1	-1	-1	-1	-1	-1
22	36144956	rs132627	intron	APOL3	n.220+517T>C		-1	-1	-1	-1	-1	-1
22	36144956	rs132627	intron	APOL3	n.373+517T>C		-1	-1	-1	-1	-1	-1
22	36144956	rs132627	intron	APOL3	c.*373+517T>C		-1	-1	-1	-1	-1	-1
22	36144956	rs132627	intron	APOL3	c.*76+517T>C		-1	-1	-1	-1	-1	-1
22	36145104	rs6000153	downstream_gene	APOL3	n.*403C>A		-1	-1	-1	-1	-1	-1
22	36145104	rs6000153	downstream_gene	APOL3	c.*3968C>A		-1	-1	-1	-1	-1	-1
22	36145104	rs6000153	downstream_gene	APOL3	c.*8288C>A		-1	-1	-1	-1	-1	-1
22	36145104	rs6000153	downstream_gene	APOL3	n.*440C>A		-1	-1	-1	-1	-1	-1
22	36145104	rs6000153	downstream_gene	APOL3	c.*4242C>A		-1	-1	-1	-1	-1	-1
22	36145104	rs6000153	downstream_gene	APOL3	c.*4688C>A		-1	-1	-1	-1	-1	-1
22	36145104	rs6000153	intron	APOL3	c.350+369C>A		-1	-1	-1	-1	-1	-1
22	36145104	rs6000153	intron	APOL3	c.*153+369C>A		-1	-1	-1	-1	-1	-1
22	36145104	rs6000153	intron	APOL3	c.-251+369C>A		-1	-1	-1	-1	-1	-1
22	36145104	rs6000153	intron	APOL3	c.*311+369C>A		-1	-1	-1	-1	-1	-1
22	36145104	rs6000153	intron	APOL3	c.*427+369C>A		-1	-1	-1	-1	-1	-1
22	36145104	rs6000153	intron	APOL3	c.137+369C>A		-1	-1	-1	-1	-1	-1
22	36145104	rs6000153	intron	APOL3	n.220+369C>A		-1	-1	-1	-1	-1	-1
22	36145104	rs6000153	intron	APOL3	n.373+369C>A		-1	-1	-1	-1	-1	-1
22	36145104	rs6000153	intron	APOL3	c.*373+369C>A		-1	-1	-1	-1	-1	-1
22	36145104	rs6000153	intron	APOL3	c.*76+369C>A		-1	-1	-1	-1	-1	-1
22	36145169	rs9610408	downstream_gene	APOL3	n.*338T>G		-1	-1	-1	-1	-1	-1
22	36145169	rs9610408	downstream_gene	APOL3	c.*3903T>G		-1	-1	-1	-1	-1	-1
22	36145169	rs9610408	downstream_gene	APOL3	c.*8223T>G		-1	-1	-1	-1	-1	-1
22	36145169	rs9610408	downstream_gene	APOL3	n.*375T>G		-1	-1	-1	-1	-1	-1
22	36145169	rs9610408	downstream_gene	APOL3	c.*4177T>G		-1	-1	-1	-1	-1	-1
22	36145169	rs9610408	downstream_gene	APOL3	c.*4623T>G		-1	-1	-1	-1	-1	-1
22	36145169	rs9610408	intron	APOL3	c.350+304T>G		-1	-1	-1	-1	-1	-1
22	36145169	rs9610408	intron	APOL3	c.*153+304T>G		-1	-1	-1	-1	-1	-1
22	36145169	rs9610408	intron	APOL3	c.-251+304T>G		-1	-1	-1	-1	-1	-1
22	36145169	rs9610408	intron	APOL3	c.*311+304T>G		-1	-1	-1	-1	-1	-1
22	36145169	rs9610408	intron	APOL3	c.*427+304T>G		-1	-1	-1	-1	-1	-1
22	36145169	rs9610408	intron	APOL3	c.137+304T>G		-1	-1	-1	-1	-1	-1
22	36145169	rs9610408	intron	APOL3	n.220+304T>G		-1	-1	-1	-1	-1	-1
22	36145169	rs9610408	intron	APOL3	n.373+304T>G		-1	-1	-1	-1	-1	-1
22	36145169	rs9610408	intron	APOL3	c.*373+304T>G		-1	-1	-1	-1	-1	-1
22	36145169	rs9610408	intron	APOL3	c.*76+304T>G		-1	-1	-1	-1	-1	-1
22	36145400	rs9610409	downstream_gene	APOL3	n.*107C>G		-1	-1	-1	-1	-1	-1
22	36145400	rs9610409	downstream_gene	APOL3	c.*3672C>G		-1	-1	-1	-1	-1	-1
22	36145400	rs9610409	downstream_gene	APOL3	c.*7992C>G		-1	-1	-1	-1	-1	-1
22	36145400	rs9610409	downstream_gene	APOL3	n.*144C>G		-1	-1	-1	-1	-1	-1
22	36145400	rs9610409	downstream_gene	APOL3	c.*3946C>G		-1	-1	-1	-1	-1	-1
22	36145400	rs9610409	downstream_gene	APOL3	c.*4392C>G		-1	-1	-1	-1	-1	-1
22	36145400	rs9610409	intron	APOL3	c.350+73C>G		-1	-1	-1	-1	-1	-1
22	36145400	rs9610409	intron	APOL3	c.*153+73C>G		-1	-1	-1	-1	-1	-1
22	36145400	rs9610409	intron	APOL3	c.-251+73C>G		-1	-1	-1	-1	-1	-1
22	36145400	rs9610409	intron	APOL3	c.*311+73C>G		-1	-1	-1	-1	-1	-1
22	36145400	rs9610409	intron	APOL3	c.*427+73C>G		-1	-1	-1	-1	-1	-1
22	36145400	rs9610409	intron	APOL3	c.137+73C>G		-1	-1	-1	-1	-1	-1
22	36145400	rs9610409	intron	APOL3	n.220+73C>G		-1	-1	-1	-1	-1	-1
22	36145400	rs9610409	intron	APOL3	n.373+73C>G		-1	-1	-1	-1	-1	-1
22	36145400	rs9610409	intron	APOL3	c.*373+73C>G		-1	-1	-1	-1	-1	-1
22	36145400	rs9610409	intron	APOL3	c.*76+73C>G		-1	-1	-1	-1	-1	-1
22	36145677	rs1807672	downstream_gene	APOL3	c.*3669A>C		-1	-1	-1	-1	-1	-1
22	36145677	rs1807672	downstream_gene	APOL3	c.*4115A>C		-1	-1	-1	-1	-1	-1
22	36145677	rs1807672	intron	APOL3	c.224-78A>C		-1	-1	-1	-1	-1	-1
22	36145677	rs1807672	intron	APOL3	c.*27-78A>C		-1	-1	-1	-1	-1	-1
22	36145677	rs1807672	intron	APOL3	c.-377-78A>C		-1	-1	-1	-1	-1	-1
22	36145677	rs1807672	intron	APOL3	c.*185-78A>C		-1	-1	-1	-1	-1	-1
22	36145677	rs1807672	intron	APOL3	c.*301-78A>C		-1	-1	-1	-1	-1	-1
22	36145677	rs1807672	intron	APOL3	c.11-78A>C		-1	-1	-1	-1	-1	-1
22	36145677	rs1807672	intron	APOL3	n.94-78A>C		-1	-1	-1	-1	-1	-1
22	36145677	rs1807672	intron	APOL3	n.247-78A>C		-1	-1	-1	-1	-1	-1
22	36145677	rs1807672	intron	APOL3	n.235-78A>C		-1	-1	-1	-1	-1	-1
22	36145677	rs1807672	intron	APOL3	c.*247-78A>C		-1	-1	-1	-1	-1	-1
22	36145677	rs1807672	intron	APOL3	c.*296-78A>C		-1	-1	-1	-1	-1	-1
22	36145677	rs1807672	intron	APOL3	c.*318-78A>C		-1	-1	-1	-1	-1	-1
22	36145677	rs1807672	intron	APOL3	n.422-78A>C		-1	-1	-1	-1	-1	-1
22	36145777	rs132628	downstream_gene	APOL3	c.*3569G>A		-1	-1	-1	-1	-1	-1
22	36145777	rs132628	downstream_gene	APOL3	c.*4015G>A		-1	-1	-1	-1	-1	-1
22	36145777	rs132628	intron	APOL3	c.224-178G>A		-1	-1	-1	-1	-1	-1
22	36145777	rs132628	intron	APOL3	c.*27-178G>A		-1	-1	-1	-1	-1	-1
22	36145777	rs132628	intron	APOL3	c.-377-178G>A		-1	-1	-1	-1	-1	-1
22	36145777	rs132628	intron	APOL3	c.*185-178G>A		-1	-1	-1	-1	-1	-1
22	36145777	rs132628	intron	APOL3	c.*301-178G>A		-1	-1	-1	-1	-1	-1
22	36145777	rs132628	intron	APOL3	c.11-178G>A		-1	-1	-1	-1	-1	-1
22	36145777	rs132628	intron	APOL3	n.94-178G>A		-1	-1	-1	-1	-1	-1
22	36145777	rs132628	intron	APOL3	n.247-178G>A		-1	-1	-1	-1	-1	-1
22	36145777	rs132628	intron	APOL3	n.235-178G>A		-1	-1	-1	-1	-1	-1
22	36145777	rs132628	intron	APOL3	c.*247-178G>A		-1	-1	-1	-1	-1	-1
22	36145777	rs132628	intron	APOL3	c.*296-178G>A		-1	-1	-1	-1	-1	-1
22	36145777	rs132628	intron	APOL3	c.*318-178G>A		-1	-1	-1	-1	-1	-1
22	36145777	rs132628	intron	APOL3	n.422-178G>A		-1	-1	-1	-1	-1	-1
22	36146450	rs4821459	downstream_gene	APOL3	c.*3342A>C		-1	-1	-1	-1	-1	-1
22	36146450	rs4821459	intron	APOL3	c.224-851A>C		-1	-1	-1	-1	-1	-1
22	36146450	rs4821459	intron	APOL3	c.*27-851A>C		-1	-1	-1	-1	-1	-1
22	36146450	rs4821459	intron	APOL3	c.-377-851A>C		-1	-1	-1	-1	-1	-1
22	36146450	rs4821459	intron	APOL3	c.*185-851A>C		-1	-1	-1	-1	-1	-1
22	36146450	rs4821459	intron	APOL3	c.*301-851A>C		-1	-1	-1	-1	-1	-1
22	36146450	rs4821459	intron	APOL3	c.11-851A>C		-1	-1	-1	-1	-1	-1
22	36146450	rs4821459	intron	APOL3	n.94-851A>C		-1	-1	-1	-1	-1	-1
22	36146450	rs4821459	intron	APOL3	n.247-851A>C		-1	-1	-1	-1	-1	-1
22	36146450	rs4821459	intron	APOL3	n.235-851A>C		-1	-1	-1	-1	-1	-1
22	36146450	rs4821459	intron	APOL3	c.*247-851A>C		-1	-1	-1	-1	-1	-1
22	36146450	rs4821459	intron	APOL3	c.*27-42A>C		-1	-1	-1	-1	-1	-1
22	36146450	rs4821459	intron	APOL3	c.*318-851A>C		-1	-1	-1	-1	-1	-1
22	36146450	rs4821459	intron	APOL3	n.422-851A>C		-1	-1	-1	-1	-1	-1
22	36146450	rs4821459	intron	APOL3	c.*301-42A>C		-1	-1	-1	-1	-1	-1
22	36146610	rs129603	downstream_gene	APOL3	c.*3182T>G		-1	-1	-1	-1	-1	-1
22	36146610	rs129603	intron	APOL3	c.224-1011T>G		-1	-1	-1	-1	-1	-1
22	36146610	rs129603	intron	APOL3	c.*27-1011T>G		-1	-1	-1	-1	-1	-1
22	36146610	rs129603	intron	APOL3	c.-377-1011T>G		-1	-1	-1	-1	-1	-1
22	36146610	rs129603	intron	APOL3	c.*185-1011T>G		-1	-1	-1	-1	-1	-1
22	36146610	rs129603	intron	APOL3	c.*301-1011T>G		-1	-1	-1	-1	-1	-1
22	36146610	rs129603	intron	APOL3	c.11-1011T>G		-1	-1	-1	-1	-1	-1
22	36146610	rs129603	intron	APOL3	n.94-1011T>G		-1	-1	-1	-1	-1	-1
22	36146610	rs129603	intron	APOL3	n.247-1011T>G		-1	-1	-1	-1	-1	-1
22	36146610	rs129603	intron	APOL3	n.235-1011T>G		-1	-1	-1	-1	-1	-1
22	36146610	rs129603	intron	APOL3	c.*247-1011T>G		-1	-1	-1	-1	-1	-1
22	36146610	rs129603	intron	APOL3	c.*27-202T>G		-1	-1	-1	-1	-1	-1
22	36146610	rs129603	intron	APOL3	c.*318-1011T>G		-1	-1	-1	-1	-1	-1
22	36146610	rs129603	intron	APOL3	n.422-1011T>G		-1	-1	-1	-1	-1	-1
22	36146610	rs129603	intron	APOL3	c.*301-202T>G		-1	-1	-1	-1	-1	-1
22	36146759	rs55936668	downstream_gene	APOL3	c.*3033T>C		-1	-1	-1	-1	-1	-1
22	36146759	rs55936668	intron	APOL3	c.224-1160T>C		-1	-1	-1	-1	-1	-1
22	36146759	rs55936668	intron	APOL3	c.*27-1160T>C		-1	-1	-1	-1	-1	-1
22	36146759	rs55936668	intron	APOL3	c.-377-1160T>C		-1	-1	-1	-1	-1	-1
22	36146759	rs55936668	intron	APOL3	c.*185-1160T>C		-1	-1	-1	-1	-1	-1
22	36146759	rs55936668	intron	APOL3	c.*301-1160T>C		-1	-1	-1	-1	-1	-1
22	36146759	rs55936668	intron	APOL3	c.11-1160T>C		-1	-1	-1	-1	-1	-1
22	36146759	rs55936668	intron	APOL3	n.94-1160T>C		-1	-1	-1	-1	-1	-1
22	36146759	rs55936668	intron	APOL3	n.247-1160T>C		-1	-1	-1	-1	-1	-1
22	36146759	rs55936668	intron	APOL3	n.235-1160T>C		-1	-1	-1	-1	-1	-1
22	36146759	rs55936668	intron	APOL3	c.*247-1160T>C		-1	-1	-1	-1	-1	-1
22	36146759	rs55936668	intron	APOL3	c.*27-351T>C		-1	-1	-1	-1	-1	-1
22	36146759	rs55936668	intron	APOL3	c.*318-1160T>C		-1	-1	-1	-1	-1	-1
22	36146759	rs55936668	intron	APOL3	n.422-1160T>C		-1	-1	-1	-1	-1	-1
22	36146759	rs55936668	intron	APOL3	c.*301-351T>C		-1	-1	-1	-1	-1	-1
22	36146837	rs132637	downstream_gene	APOL3	c.*2955A>C		-1	-1	-1	-1	-1	-1
22	36146837	rs132637	intron	APOL3	c.224-1238A>C		-1	-1	-1	-1	-1	-1
22	36146837	rs132637	intron	APOL3	c.*27-1238A>C		-1	-1	-1	-1	-1	-1
22	36146837	rs132637	intron	APOL3	c.-377-1238A>C		-1	-1	-1	-1	-1	-1
22	36146837	rs132637	intron	APOL3	c.*185-1238A>C		-1	-1	-1	-1	-1	-1
22	36146837	rs132637	intron	APOL3	c.*301-1238A>C		-1	-1	-1	-1	-1	-1
22	36146837	rs132637	intron	APOL3	c.11-1238A>C		-1	-1	-1	-1	-1	-1
22	36146837	rs132637	intron	APOL3	n.94-1238A>C		-1	-1	-1	-1	-1	-1
22	36146837	rs132637	intron	APOL3	n.247-1238A>C		-1	-1	-1	-1	-1	-1
22	36146837	rs132637	intron	APOL3	n.235-1238A>C		-1	-1	-1	-1	-1	-1
22	36146837	rs132637	intron	APOL3	c.*247-1238A>C		-1	-1	-1	-1	-1	-1
22	36146837	rs132637	intron	APOL3	c.*27-429A>C		-1	-1	-1	-1	-1	-1
22	36146837	rs132637	intron	APOL3	c.*318-1238A>C		-1	-1	-1	-1	-1	-1
22	36146837	rs132637	intron	APOL3	n.422-1238A>C		-1	-1	-1	-1	-1	-1
22	36146837	rs132637	intron	APOL3	c.*301-429A>C		-1	-1	-1	-1	-1	-1
22	36147441	rs3788518	downstream_gene	APOL3	c.*2351C>G		-1	-1	-1	-1	-1	-1
22	36147441	rs3788518	intron	APOL3	c.224-1842C>G		-1	-1	-1	-1	-1	-1
22	36147441	rs3788518	intron	APOL3	c.*26+1605C>G		-1	-1	-1	-1	-1	-1
22	36147441	rs3788518	intron	APOL3	c.-378+1605C>G		-1	-1	-1	-1	-1	-1
22	36147441	rs3788518	intron	APOL3	c.*184+1605C>G		-1	-1	-1	-1	-1	-1
22	36147441	rs3788518	intron	APOL3	c.*300+1605C>G		-1	-1	-1	-1	-1	-1
22	36147441	rs3788518	intron	APOL3	c.-377-1842C>G		-1	-1	-1	-1	-1	-1
22	36147441	rs3788518	intron	APOL3	c.10+1605C>G		-1	-1	-1	-1	-1	-1
22	36147441	rs3788518	intron	APOL3	n.94-1842C>G		-1	-1	-1	-1	-1	-1
22	36147441	rs3788518	intron	APOL3	n.246+1605C>G		-1	-1	-1	-1	-1	-1
22	36147441	rs3788518	intron	APOL3	n.234+1605C>G		-1	-1	-1	-1	-1	-1
22	36147441	rs3788518	intron	APOL3	c.*246+1605C>G		-1	-1	-1	-1	-1	-1
22	36147441	rs3788518	intron	APOL3	c.*27-1033C>G		-1	-1	-1	-1	-1	-1
22	36147441	rs3788518	intron	APOL3	c.*317+1605C>G		-1	-1	-1	-1	-1	-1
22	36147441	rs3788518	intron	APOL3	n.421+1605C>G		-1	-1	-1	-1	-1	-1
22	36147441	rs3788518	intron	APOL3	c.*301-1033C>G		-1	-1	-1	-1	-1	-1
22	36147673	rs132638	downstream_gene	APOL3	c.*2119G>C		-1	-1	-1	-1	-1	-1
22	36147673	rs132638	intron	APOL3	c.224-2074G>C		-1	-1	-1	-1	-1	-1
22	36147673	rs132638	intron	APOL3	c.*26+1373G>C		-1	-1	-1	-1	-1	-1
22	36147673	rs132638	intron	APOL3	c.-378+1373G>C		-1	-1	-1	-1	-1	-1
22	36147673	rs132638	intron	APOL3	c.*184+1373G>C		-1	-1	-1	-1	-1	-1
22	36147673	rs132638	intron	APOL3	c.*300+1373G>C		-1	-1	-1	-1	-1	-1
22	36147673	rs132638	intron	APOL3	c.-377-2074G>C		-1	-1	-1	-1	-1	-1
22	36147673	rs132638	intron	APOL3	c.10+1373G>C		-1	-1	-1	-1	-1	-1
22	36147673	rs132638	intron	APOL3	n.94-2074G>C		-1	-1	-1	-1	-1	-1
22	36147673	rs132638	intron	APOL3	n.246+1373G>C		-1	-1	-1	-1	-1	-1
22	36147673	rs132638	intron	APOL3	n.234+1373G>C		-1	-1	-1	-1	-1	-1
22	36147673	rs132638	intron	APOL3	c.*246+1373G>C		-1	-1	-1	-1	-1	-1
22	36147673	rs132638	intron	APOL3	c.*27-1265G>C		-1	-1	-1	-1	-1	-1
22	36147673	rs132638	intron	APOL3	c.*317+1373G>C		-1	-1	-1	-1	-1	-1
22	36147673	rs132638	intron	APOL3	n.421+1373G>C		-1	-1	-1	-1	-1	-1
22	36147673	rs132638	intron	APOL3	c.*301-1265G>C		-1	-1	-1	-1	-1	-1
22	36147850	rs132639	downstream_gene	APOL3	c.*1942A>T		-1	-1	-1	-1	-1	-1
22	36147850	rs132639	intron	APOL3	c.224-2251A>T		-1	-1	-1	-1	-1	-1
22	36147850	rs132639	intron	APOL3	c.*26+1196A>T		-1	-1	-1	-1	-1	-1
22	36147850	rs132639	intron	APOL3	c.-378+1196A>T		-1	-1	-1	-1	-1	-1
22	36147850	rs132639	intron	APOL3	c.*184+1196A>T		-1	-1	-1	-1	-1	-1
22	36147850	rs132639	intron	APOL3	c.*300+1196A>T		-1	-1	-1	-1	-1	-1
22	36147850	rs132639	intron	APOL3	c.-377-2251A>T		-1	-1	-1	-1	-1	-1
22	36147850	rs132639	intron	APOL3	c.10+1196A>T		-1	-1	-1	-1	-1	-1
22	36147850	rs132639	intron	APOL3	n.94-2251A>T		-1	-1	-1	-1	-1	-1
22	36147850	rs132639	intron	APOL3	n.246+1196A>T		-1	-1	-1	-1	-1	-1
22	36147850	rs132639	intron	APOL3	n.234+1196A>T		-1	-1	-1	-1	-1	-1
22	36147850	rs132639	intron	APOL3	c.*246+1196A>T		-1	-1	-1	-1	-1	-1
22	36147850	rs132639	intron	APOL3	c.*317+1196A>T		-1	-1	-1	-1	-1	-1
22	36147850	rs132639	intron	APOL3	n.421+1196A>T		-1	-1	-1	-1	-1	-1
22	36148191	rs73883830	downstream_gene	APOL3	c.*1601G>A		-1	-1	-1	-1	-1	-1
22	36148191	rs73883830	intron	APOL3	c.224-2592G>A		-1	-1	-1	-1	-1	-1
22	36148191	rs73883830	intron	APOL3	c.*26+855G>A		-1	-1	-1	-1	-1	-1
22	36148191	rs73883830	intron	APOL3	c.-378+855G>A		-1	-1	-1	-1	-1	-1
22	36148191	rs73883830	intron	APOL3	c.*184+855G>A		-1	-1	-1	-1	-1	-1
22	36148191	rs73883830	intron	APOL3	c.*300+855G>A		-1	-1	-1	-1	-1	-1
22	36148191	rs73883830	intron	APOL3	c.-377-2592G>A		-1	-1	-1	-1	-1	-1
22	36148191	rs73883830	intron	APOL3	c.10+855G>A		-1	-1	-1	-1	-1	-1
22	36148191	rs73883830	intron	APOL3	n.94-2592G>A		-1	-1	-1	-1	-1	-1
22	36148191	rs73883830	intron	APOL3	n.246+855G>A		-1	-1	-1	-1	-1	-1
22	36148191	rs73883830	intron	APOL3	n.234+855G>A		-1	-1	-1	-1	-1	-1
22	36148191	rs73883830	intron	APOL3	c.*246+855G>A		-1	-1	-1	-1	-1	-1
22	36148191	rs73883830	intron	APOL3	c.*317+855G>A		-1	-1	-1	-1	-1	-1
22	36148191	rs73883830	intron	APOL3	n.421+855G>A		-1	-1	-1	-1	-1	-1
22	36148515	rs132640	downstream_gene	APOL3	c.*1277T>C		-1	-1	-1	-1	-1	-1
22	36148515	rs132640	intron	APOL3	c.224-2916T>C		-1	-1	-1	-1	-1	-1
22	36148515	rs132640	intron	APOL3	c.*26+531T>C		-1	-1	-1	-1	-1	-1
22	36148515	rs132640	intron	APOL3	c.-378+531T>C		-1	-1	-1	-1	-1	-1
22	36148515	rs132640	intron	APOL3	c.*184+531T>C		-1	-1	-1	-1	-1	-1
22	36148515	rs132640	intron	APOL3	c.*300+531T>C		-1	-1	-1	-1	-1	-1
22	36148515	rs132640	intron	APOL3	c.-377-2916T>C		-1	-1	-1	-1	-1	-1
22	36148515	rs132640	intron	APOL3	c.10+531T>C		-1	-1	-1	-1	-1	-1
22	36148515	rs132640	intron	APOL3	n.94-2916T>C		-1	-1	-1	-1	-1	-1
22	36148515	rs132640	intron	APOL3	n.246+531T>C		-1	-1	-1	-1	-1	-1
22	36148515	rs132640	intron	APOL3	n.234+531T>C		-1	-1	-1	-1	-1	-1
22	36148515	rs132640	intron	APOL3	c.*246+531T>C		-1	-1	-1	-1	-1	-1
22	36148515	rs132640	intron	APOL3	c.*317+531T>C		-1	-1	-1	-1	-1	-1
22	36148515	rs132640	intron	APOL3	n.421+531T>C		-1	-1	-1	-1	-1	-1
22	36148681	rs132641	downstream_gene	APOL3	c.*1111C>T		-1	-1	-1	-1	-1	-1
22	36148681	rs132641	intron	APOL3	c.224-3082C>T		-1	-1	-1	-1	-1	-1
22	36148681	rs132641	intron	APOL3	c.*26+365C>T		-1	-1	-1	-1	-1	-1
22	36148681	rs132641	intron	APOL3	c.-378+365C>T		-1	-1	-1	-1	-1	-1
22	36148681	rs132641	intron	APOL3	c.*184+365C>T		-1	-1	-1	-1	-1	-1
22	36148681	rs132641	intron	APOL3	c.*300+365C>T		-1	-1	-1	-1	-1	-1
22	36148681	rs132641	intron	APOL3	c.-377-3082C>T		-1	-1	-1	-1	-1	-1
22	36148681	rs132641	intron	APOL3	c.10+365C>T		-1	-1	-1	-1	-1	-1
22	36148681	rs132641	intron	APOL3	n.94-3082C>T		-1	-1	-1	-1	-1	-1
22	36148681	rs132641	intron	APOL3	n.246+365C>T		-1	-1	-1	-1	-1	-1
22	36148681	rs132641	intron	APOL3	n.234+365C>T		-1	-1	-1	-1	-1	-1
22	36148681	rs132641	intron	APOL3	c.*246+365C>T		-1	-1	-1	-1	-1	-1
22	36148681	rs132641	intron	APOL3	c.*317+365C>T		-1	-1	-1	-1	-1	-1
22	36148681	rs132641	intron	APOL3	n.421+365C>T		-1	-1	-1	-1	-1	-1
22	36148794	rs11704527	downstream_gene	APOL3	c.*998C>T		-1	-1	-1	-1	-1	-1
22	36148794	rs11704527	intron	APOL3	c.224-3195C>T		-1	-1	-1	-1	-1	-1
22	36148794	rs11704527	intron	APOL3	c.*26+252C>T		-1	-1	-1	-1	-1	-1
22	36148794	rs11704527	intron	APOL3	c.-378+252C>T		-1	-1	-1	-1	-1	-1
22	36148794	rs11704527	intron	APOL3	c.*184+252C>T		-1	-1	-1	-1	-1	-1
22	36148794	rs11704527	intron	APOL3	c.*300+252C>T		-1	-1	-1	-1	-1	-1
22	36148794	rs11704527	intron	APOL3	c.-377-3195C>T		-1	-1	-1	-1	-1	-1
22	36148794	rs11704527	intron	APOL3	c.10+252C>T		-1	-1	-1	-1	-1	-1
22	36148794	rs11704527	intron	APOL3	n.94-3195C>T		-1	-1	-1	-1	-1	-1
22	36148794	rs11704527	intron	APOL3	n.246+252C>T		-1	-1	-1	-1	-1	-1
22	36148794	rs11704527	intron	APOL3	n.234+252C>T		-1	-1	-1	-1	-1	-1
22	36148794	rs11704527	intron	APOL3	c.*246+252C>T		-1	-1	-1	-1	-1	-1
22	36148794	rs11704527	intron	APOL3	c.*317+252C>T		-1	-1	-1	-1	-1	-1
22	36148794	rs11704527	intron	APOL3	n.421+252C>T		-1	-1	-1	-1	-1	-1
22	36148968	rs9610412	downstream_gene	APOL3	c.*824G>C		-1	-1	-1	-1	-1	-1
22	36148968	rs9610412	intron	APOL3	c.224-3369G>C		-1	-1	-1	-1	-1	-1
22	36148968	rs9610412	intron	APOL3	c.*26+78G>C		-1	-1	-1	-1	-1	-1
22	36148968	rs9610412	intron	APOL3	c.-378+78G>C		-1	-1	-1	-1	-1	-1
22	36148968	rs9610412	intron	APOL3	c.*184+78G>C		-1	-1	-1	-1	-1	-1
22	36148968	rs9610412	intron	APOL3	c.*300+78G>C		-1	-1	-1	-1	-1	-1
22	36148968	rs9610412	intron	APOL3	c.-377-3369G>C		-1	-1	-1	-1	-1	-1
22	36148968	rs9610412	intron	APOL3	c.10+78G>C		-1	-1	-1	-1	-1	-1
22	36148968	rs9610412	intron	APOL3	n.94-3369G>C		-1	-1	-1	-1	-1	-1
22	36148968	rs9610412	intron	APOL3	n.246+78G>C		-1	-1	-1	-1	-1	-1
22	36148968	rs9610412	intron	APOL3	n.234+78G>C		-1	-1	-1	-1	-1	-1
22	36148968	rs9610412	intron	APOL3	c.*246+78G>C		-1	-1	-1	-1	-1	-1
22	36148968	rs9610412	intron	APOL3	c.*317+78G>C		-1	-1	-1	-1	-1	-1
22	36148968	rs9610412	intron	APOL3	n.421+78G>C		-1	-1	-1	-1	-1	-1
22	36149089	rs132642	synonymous	APOL3	c.277A>T	p.Trp93Trp	315	2214	277	294	93	97
22	36149089	rs132642	synonymous	APOL3	c.139A>T	p.Trp47Trp	140	576	139	156	47	51
22	36149089	rs132642	synonymous	APOL3	c.139A>T	p.Trp47Trp	140	569	139	156	47	51
22	36149089	rs132642	5_prime_UTR_premature_start_codon_gain	APOL3	c.-421A>T		-1	-1	-1	-1	-1	-1
22	36149089	rs132642	5_prime_UTR_premature_start_codon_gain	APOL3	c.-34A>T		-1	-1	-1	-1	-1	-1
22	36149089	rs132642	5_prime_UTR	APOL3	c.-421A>T		-1	-1	-1	-1	-1	-1
22	36149089	rs132642	5_prime_UTR	APOL3	c.-34A>T		-1	-1	-1	-1	-1	-1
22	36149089	rs132642	3_prime_UTR	APOL3	c.*141A>T		-1	-1	-1	-1	-1	-1
22	36149089	rs132642	3_prime_UTR	APOL3	c.*257A>T		-1	-1	-1	-1	-1	-1
22	36149089	rs132642	3_prime_UTR	APOL3	c.*203A>T		-1	-1	-1	-1	-1	-1
22	36149089	rs132642	3_prime_UTR	APOL3	c.*274A>T		-1	-1	-1	-1	-1	-1
22	36149089	rs132642	3_prime_UTR	APOL3	c.*188A>T		-1	-1	-1	-1	-1	-1
22	36149089	rs132642	intron	APOL3	c.224-3490A>T		-1	-1	-1	-1	-1	-1
22	36149089	rs132642	intron	APOL3	c.-377-3490A>T		-1	-1	-1	-1	-1	-1
22	36149089	rs132642	intron	APOL3	n.94-3490A>T		-1	-1	-1	-1	-1	-1
22	36149089	rs132642	non_coding_transcript_exon	APOL3	n.203A>T		-1	-1	-1	-1	-1	-1
22	36149089	rs132642	non_coding_transcript_exon	APOL3	n.191A>T		-1	-1	-1	-1	-1	-1
22	36149089	rs132642	non_coding_transcript_exon	APOL3	n.378A>T		-1	-1	-1	-1	-1	-1
22	36149522	rs132643	upstream_gene	APOL3	c.-467G>A		-1	-1	-1	-1	-1	-1
22	36149522	rs132643	downstream_gene	APOL3	c.*5099G>A		-1	-1	-1	-1	-1	-1
22	36149522	rs132643	intron	APOL3	c.224-3923G>A		-1	-1	-1	-1	-1	-1
22	36149522	rs132643	intron	APOL3	c.224-380G>A		-1	-1	-1	-1	-1	-1
22	36149522	rs132643	intron	APOL3	c.-474-380G>A		-1	-1	-1	-1	-1	-1
22	36149522	rs132643	intron	APOL3	c.224-151G>A		-1	-1	-1	-1	-1	-1
22	36149522	rs132643	intron	APOL3	c.-377-3923G>A		-1	-1	-1	-1	-1	-1
22	36149522	rs132643	intron	APOL3	n.94-3923G>A		-1	-1	-1	-1	-1	-1
22	36149522	rs132643	intron	APOL3	n.107-337G>A		-1	-1	-1	-1	-1	-1
22	36149522	rs132643	intron	APOL3	n.138-380G>A		-1	-1	-1	-1	-1	-1
22	36149522	rs132643	intron	APOL3	c.*150-380G>A		-1	-1	-1	-1	-1	-1
22	36149522	rs132643	intron	APOL3	c.86-380G>A		-1	-1	-1	-1	-1	-1
22	36149522	rs132643	intron	APOL3	c.*108-151G>A		-1	-1	-1	-1	-1	-1
22	36149522	rs132643	intron	APOL3	n.96-151G>A		-1	-1	-1	-1	-1	-1
22	36149522	rs132643	intron	APOL3	c.86-151G>A		-1	-1	-1	-1	-1	-1
22	36149522	rs132643	intron	APOL3	c.*22-151G>A		-1	-1	-1	-1	-1	-1
22	36149613	rs2032518	upstream_gene	APOL3	c.-558A>G		-1	-1	-1	-1	-1	-1
22	36149613	rs2032518	downstream_gene	APOL3	c.*5008A>G		-1	-1	-1	-1	-1	-1
22	36149613	rs2032518	intron	APOL3	c.224-4014A>G		-1	-1	-1	-1	-1	-1
22	36149613	rs2032518	intron	APOL3	c.224-471A>G		-1	-1	-1	-1	-1	-1
22	36149613	rs2032518	intron	APOL3	c.-474-471A>G		-1	-1	-1	-1	-1	-1
22	36149613	rs2032518	intron	APOL3	c.224-242A>G		-1	-1	-1	-1	-1	-1
22	36149613	rs2032518	intron	APOL3	c.-377-4014A>G		-1	-1	-1	-1	-1	-1
22	36149613	rs2032518	intron	APOL3	n.94-4014A>G		-1	-1	-1	-1	-1	-1
22	36149613	rs2032518	intron	APOL3	n.107-428A>G		-1	-1	-1	-1	-1	-1
22	36149613	rs2032518	intron	APOL3	n.138-471A>G		-1	-1	-1	-1	-1	-1
22	36149613	rs2032518	intron	APOL3	c.*150-471A>G		-1	-1	-1	-1	-1	-1
22	36149613	rs2032518	intron	APOL3	c.86-471A>G		-1	-1	-1	-1	-1	-1
22	36149613	rs2032518	intron	APOL3	c.*108-242A>G		-1	-1	-1	-1	-1	-1
22	36149613	rs2032518	intron	APOL3	n.96-242A>G		-1	-1	-1	-1	-1	-1
22	36149613	rs2032518	intron	APOL3	c.86-242A>G		-1	-1	-1	-1	-1	-1
22	36149613	rs2032518	intron	APOL3	c.*21+158A>G		-1	-1	-1	-1	-1	-1
22	36149732	rs7290574	upstream_gene	APOL3	c.-677A>G		-1	-1	-1	-1	-1	-1
22	36149732	rs7290574	downstream_gene	APOL3	c.*4889A>G		-1	-1	-1	-1	-1	-1
22	36149732	rs7290574	intron	APOL3	c.224-4133A>G		-1	-1	-1	-1	-1	-1
22	36149732	rs7290574	intron	APOL3	c.224-590A>G		-1	-1	-1	-1	-1	-1
22	36149732	rs7290574	intron	APOL3	c.-474-590A>G		-1	-1	-1	-1	-1	-1
22	36149732	rs7290574	intron	APOL3	c.224-361A>G		-1	-1	-1	-1	-1	-1
22	36149732	rs7290574	intron	APOL3	c.-377-4133A>G		-1	-1	-1	-1	-1	-1
22	36149732	rs7290574	intron	APOL3	n.94-4133A>G		-1	-1	-1	-1	-1	-1
22	36149732	rs7290574	intron	APOL3	n.107-547A>G		-1	-1	-1	-1	-1	-1
22	36149732	rs7290574	intron	APOL3	n.138-590A>G		-1	-1	-1	-1	-1	-1
22	36149732	rs7290574	intron	APOL3	c.*150-590A>G		-1	-1	-1	-1	-1	-1
22	36149732	rs7290574	intron	APOL3	c.86-590A>G		-1	-1	-1	-1	-1	-1
22	36149732	rs7290574	intron	APOL3	c.*108-361A>G		-1	-1	-1	-1	-1	-1
22	36149732	rs7290574	intron	APOL3	n.96-361A>G		-1	-1	-1	-1	-1	-1
22	36149732	rs7290574	intron	APOL3	c.86-361A>G		-1	-1	-1	-1	-1	-1
22	36149732	rs7290574	intron	APOL3	c.*21+39A>G		-1	-1	-1	-1	-1	-1
22	36149778	rs132644	3_prime_UTR	APOL3	c.*14G>A		-1	-1	-1	-1	-1	-1
22	36149778	rs132644	upstream_gene	APOL3	c.-723G>A		-1	-1	-1	-1	-1	-1
22	36149778	rs132644	downstream_gene	APOL3	c.*4843G>A		-1	-1	-1	-1	-1	-1
22	36149778	rs132644	intron	APOL3	c.224-4179G>A		-1	-1	-1	-1	-1	-1
22	36149778	rs132644	intron	APOL3	c.224-636G>A		-1	-1	-1	-1	-1	-1
22	36149778	rs132644	intron	APOL3	c.-474-636G>A		-1	-1	-1	-1	-1	-1
22	36149778	rs132644	intron	APOL3	c.224-407G>A		-1	-1	-1	-1	-1	-1
22	36149778	rs132644	intron	APOL3	c.-377-4179G>A		-1	-1	-1	-1	-1	-1
22	36149778	rs132644	intron	APOL3	n.94-4179G>A		-1	-1	-1	-1	-1	-1
22	36149778	rs132644	intron	APOL3	n.107-593G>A		-1	-1	-1	-1	-1	-1
22	36149778	rs132644	intron	APOL3	n.138-636G>A		-1	-1	-1	-1	-1	-1
22	36149778	rs132644	intron	APOL3	c.*150-636G>A		-1	-1	-1	-1	-1	-1
22	36149778	rs132644	intron	APOL3	c.86-636G>A		-1	-1	-1	-1	-1	-1
22	36149778	rs132644	intron	APOL3	c.*108-407G>A		-1	-1	-1	-1	-1	-1
22	36149778	rs132644	intron	APOL3	n.96-407G>A		-1	-1	-1	-1	-1	-1
22	36149778	rs132644	intron	APOL3	c.86-407G>A		-1	-1	-1	-1	-1	-1
22	36150374	rs13056820	upstream_gene	APOL3	c.-1319A>C		-1	-1	-1	-1	-1	-1
22	36150374	rs13056820	downstream_gene	APOL3	c.*4247A>C		-1	-1	-1	-1	-1	-1
22	36150374	rs13056820	intron	APOL3	c.224-4775A>C		-1	-1	-1	-1	-1	-1
22	36150374	rs13056820	intron	APOL3	c.224-1232A>C		-1	-1	-1	-1	-1	-1
22	36150374	rs13056820	intron	APOL3	c.-474-1232A>C		-1	-1	-1	-1	-1	-1
22	36150374	rs13056820	intron	APOL3	c.224-1003A>C		-1	-1	-1	-1	-1	-1
22	36150374	rs13056820	intron	APOL3	c.-377-4775A>C		-1	-1	-1	-1	-1	-1
22	36150374	rs13056820	intron	APOL3	n.94-4775A>C		-1	-1	-1	-1	-1	-1
22	36150374	rs13056820	intron	APOL3	n.107-1189A>C		-1	-1	-1	-1	-1	-1
22	36150374	rs13056820	intron	APOL3	n.138-1232A>C		-1	-1	-1	-1	-1	-1
22	36150374	rs13056820	intron	APOL3	c.*150-1232A>C		-1	-1	-1	-1	-1	-1
22	36150374	rs13056820	intron	APOL3	c.86-1232A>C		-1	-1	-1	-1	-1	-1
22	36150374	rs13056820	intron	APOL3	c.*108-1003A>C		-1	-1	-1	-1	-1	-1
22	36150374	rs13056820	intron	APOL3	n.96-1003A>C		-1	-1	-1	-1	-1	-1
22	36150374	rs13056820	intron	APOL3	c.86-1003A>C		-1	-1	-1	-1	-1	-1
22	36150374	rs13056820	intron	APOL3	c.86-410A>C		-1	-1	-1	-1	-1	-1
22	36152358	rs132645	upstream_gene	APOL3	c.-3303T>C		-1	-1	-1	-1	-1	-1
22	36152358	rs132645	downstream_gene	APOL3	c.*2263T>C		-1	-1	-1	-1	-1	-1
22	36152358	rs132645	downstream_gene	APOL3	n.*3362T>C		-1	-1	-1	-1	-1	-1
22	36152358	rs132645	intron	APOL3	c.224-6759T>C		-1	-1	-1	-1	-1	-1
22	36152358	rs132645	intron	APOL3	c.224-3216T>C		-1	-1	-1	-1	-1	-1
22	36152358	rs132645	intron	APOL3	c.-474-3216T>C		-1	-1	-1	-1	-1	-1
22	36152358	rs132645	intron	APOL3	c.224-2987T>C		-1	-1	-1	-1	-1	-1
22	36152358	rs132645	intron	APOL3	c.-377-6759T>C		-1	-1	-1	-1	-1	-1
22	36152358	rs132645	intron	APOL3	n.93+4486T>C		-1	-1	-1	-1	-1	-1
22	36152358	rs132645	intron	APOL3	n.107-3173T>C		-1	-1	-1	-1	-1	-1
22	36152358	rs132645	intron	APOL3	n.138-3216T>C		-1	-1	-1	-1	-1	-1
22	36152358	rs132645	intron	APOL3	c.*150-3216T>C		-1	-1	-1	-1	-1	-1
22	36152358	rs132645	intron	APOL3	c.86-3216T>C		-1	-1	-1	-1	-1	-1
22	36152358	rs132645	intron	APOL3	c.*107+927T>C		-1	-1	-1	-1	-1	-1
22	36152358	rs132645	intron	APOL3	n.96-2987T>C		-1	-1	-1	-1	-1	-1
22	36152358	rs132645	intron	APOL3	c.86-2987T>C		-1	-1	-1	-1	-1	-1
22	36152358	rs132645	intron	APOL3	c.86-2394T>C		-1	-1	-1	-1	-1	-1
22	36152893	rs56285319	upstream_gene	APOL3	c.-3838C>G		-1	-1	-1	-1	-1	-1
22	36152893	rs56285319	downstream_gene	APOL3	c.*1728C>G		-1	-1	-1	-1	-1	-1
22	36152893	rs56285319	downstream_gene	APOL3	n.*2827C>G		-1	-1	-1	-1	-1	-1
22	36152893	rs56285319	intron	APOL3	c.224-7294C>G		-1	-1	-1	-1	-1	-1
22	36152893	rs56285319	intron	APOL3	c.224-3751C>G		-1	-1	-1	-1	-1	-1
22	36152893	rs56285319	intron	APOL3	c.-474-3751C>G		-1	-1	-1	-1	-1	-1
22	36152893	rs56285319	intron	APOL3	c.224-3522C>G		-1	-1	-1	-1	-1	-1
22	36152893	rs56285319	intron	APOL3	c.-377-7294C>G		-1	-1	-1	-1	-1	-1
22	36152893	rs56285319	intron	APOL3	n.93+3951C>G		-1	-1	-1	-1	-1	-1
22	36152893	rs56285319	intron	APOL3	n.107-3708C>G		-1	-1	-1	-1	-1	-1
22	36152893	rs56285319	intron	APOL3	n.138-3751C>G		-1	-1	-1	-1	-1	-1
22	36152893	rs56285319	intron	APOL3	c.*150-3751C>G		-1	-1	-1	-1	-1	-1
22	36152893	rs56285319	intron	APOL3	c.86-3751C>G		-1	-1	-1	-1	-1	-1
22	36152893	rs56285319	intron	APOL3	c.*107+392C>G		-1	-1	-1	-1	-1	-1
22	36152893	rs56285319	intron	APOL3	n.96-3522C>G		-1	-1	-1	-1	-1	-1
22	36152893	rs56285319	intron	APOL3	c.86-3522C>G		-1	-1	-1	-1	-1	-1
22	36152893	rs56285319	intron	APOL3	c.86-2929C>G		-1	-1	-1	-1	-1	-1
22	36153957	rs55826522	upstream_gene	APOL3	c.-4902C>G		-1	-1	-1	-1	-1	-1
22	36153957	rs55826522	downstream_gene	APOL3	c.*664C>G		-1	-1	-1	-1	-1	-1
22	36153957	rs55826522	downstream_gene	APOL3	n.*1763C>G		-1	-1	-1	-1	-1	-1
22	36153957	rs55826522	intron	APOL3	c.223+6712C>G		-1	-1	-1	-1	-1	-1
22	36153957	rs55826522	intron	APOL3	c.224-4815C>G		-1	-1	-1	-1	-1	-1
22	36153957	rs55826522	intron	APOL3	c.-474-4815C>G		-1	-1	-1	-1	-1	-1
22	36153957	rs55826522	intron	APOL3	c.224-4586C>G		-1	-1	-1	-1	-1	-1
22	36153957	rs55826522	intron	APOL3	c.-378+6712C>G		-1	-1	-1	-1	-1	-1
22	36153957	rs55826522	intron	APOL3	n.93+2887C>G		-1	-1	-1	-1	-1	-1
22	36153957	rs55826522	intron	APOL3	n.106+2887C>G		-1	-1	-1	-1	-1	-1
22	36153957	rs55826522	intron	APOL3	n.137+2792C>G		-1	-1	-1	-1	-1	-1
22	36153957	rs55826522	intron	APOL3	c.*149+2887C>G		-1	-1	-1	-1	-1	-1
22	36153957	rs55826522	intron	APOL3	c.86-4815C>G		-1	-1	-1	-1	-1	-1
22	36153957	rs55826522	intron	APOL3	c.86-534C>G		-1	-1	-1	-1	-1	-1
22	36153957	rs55826522	intron	APOL3	n.95+2887C>G		-1	-1	-1	-1	-1	-1
22	36153957	rs55826522	intron	APOL3	c.86-4586C>G		-1	-1	-1	-1	-1	-1
22	36153957	rs55826522	intron	APOL3	c.86-3993C>G		-1	-1	-1	-1	-1	-1
22	36154019	rs132646	upstream_gene	APOL3	c.-4964G>A		-1	-1	-1	-1	-1	-1
22	36154019	rs132646	downstream_gene	APOL3	c.*602G>A		-1	-1	-1	-1	-1	-1
22	36154019	rs132646	downstream_gene	APOL3	n.*1701G>A		-1	-1	-1	-1	-1	-1
22	36154019	rs132646	intron	APOL3	c.223+6650G>A		-1	-1	-1	-1	-1	-1
22	36154019	rs132646	intron	APOL3	c.224-4877G>A		-1	-1	-1	-1	-1	-1
22	36154019	rs132646	intron	APOL3	c.-474-4877G>A		-1	-1	-1	-1	-1	-1
22	36154019	rs132646	intron	APOL3	c.224-4648G>A		-1	-1	-1	-1	-1	-1
22	36154019	rs132646	intron	APOL3	c.-378+6650G>A		-1	-1	-1	-1	-1	-1
22	36154019	rs132646	intron	APOL3	n.93+2825G>A		-1	-1	-1	-1	-1	-1
22	36154019	rs132646	intron	APOL3	n.106+2825G>A		-1	-1	-1	-1	-1	-1
22	36154019	rs132646	intron	APOL3	n.137+2730G>A		-1	-1	-1	-1	-1	-1
22	36154019	rs132646	intron	APOL3	c.*149+2825G>A		-1	-1	-1	-1	-1	-1
22	36154019	rs132646	intron	APOL3	c.86-4877G>A		-1	-1	-1	-1	-1	-1
22	36154019	rs132646	intron	APOL3	c.86-596G>A		-1	-1	-1	-1	-1	-1
22	36154019	rs132646	intron	APOL3	n.95+2825G>A		-1	-1	-1	-1	-1	-1
22	36154019	rs132646	intron	APOL3	c.86-4648G>A		-1	-1	-1	-1	-1	-1
22	36154019	rs132646	intron	APOL3	c.86-4055G>A		-1	-1	-1	-1	-1	-1
22	36154186	rs33999668	downstream_gene	APOL3	c.*435A>G		-1	-1	-1	-1	-1	-1
22	36154186	rs33999668	downstream_gene	APOL3	n.*1534A>G		-1	-1	-1	-1	-1	-1
22	36154186	rs33999668	intron	APOL3	c.223+6483A>G		-1	-1	-1	-1	-1	-1
22	36154186	rs33999668	intron	APOL3	c.224-5044A>G		-1	-1	-1	-1	-1	-1
22	36154186	rs33999668	intron	APOL3	c.-474-5044A>G		-1	-1	-1	-1	-1	-1
22	36154186	rs33999668	intron	APOL3	c.224-4815A>G		-1	-1	-1	-1	-1	-1
22	36154186	rs33999668	intron	APOL3	c.-378+6483A>G		-1	-1	-1	-1	-1	-1
22	36154186	rs33999668	intron	APOL3	n.93+2658A>G		-1	-1	-1	-1	-1	-1
22	36154186	rs33999668	intron	APOL3	n.106+2658A>G		-1	-1	-1	-1	-1	-1
22	36154186	rs33999668	intron	APOL3	n.137+2563A>G		-1	-1	-1	-1	-1	-1
22	36154186	rs33999668	intron	APOL3	c.*149+2658A>G		-1	-1	-1	-1	-1	-1
22	36154186	rs33999668	intron	APOL3	c.86-5044A>G		-1	-1	-1	-1	-1	-1
22	36154186	rs33999668	intron	APOL3	c.86-763A>G		-1	-1	-1	-1	-1	-1
22	36154186	rs33999668	intron	APOL3	n.95+2658A>G		-1	-1	-1	-1	-1	-1
22	36154186	rs33999668	intron	APOL3	c.86-4815A>G		-1	-1	-1	-1	-1	-1
22	36154186	rs33999668	intron	APOL3	c.86-4222A>G		-1	-1	-1	-1	-1	-1
22	36154734	rs9610413	downstream_gene	APOL3	n.*986A>G		-1	-1	-1	-1	-1	-1
22	36154734	rs9610413	downstream_gene	APOL3	n.*4496A>G		-1	-1	-1	-1	-1	-1
22	36154734	rs9610413	intron	APOL3	c.223+5935A>G		-1	-1	-1	-1	-1	-1
22	36154734	rs9610413	intron	APOL3	c.224-5592A>G		-1	-1	-1	-1	-1	-1
22	36154734	rs9610413	intron	APOL3	c.-474-5592A>G		-1	-1	-1	-1	-1	-1
22	36154734	rs9610413	intron	APOL3	c.224-5363A>G		-1	-1	-1	-1	-1	-1
22	36154734	rs9610413	intron	APOL3	c.-378+5935A>G		-1	-1	-1	-1	-1	-1
22	36154734	rs9610413	intron	APOL3	c.116-106A>G		-1	-1	-1	-1	-1	-1
22	36154734	rs9610413	intron	APOL3	n.93+2110A>G		-1	-1	-1	-1	-1	-1
22	36154734	rs9610413	intron	APOL3	n.106+2110A>G		-1	-1	-1	-1	-1	-1
22	36154734	rs9610413	intron	APOL3	n.137+2015A>G		-1	-1	-1	-1	-1	-1
22	36154734	rs9610413	intron	APOL3	c.*149+2110A>G		-1	-1	-1	-1	-1	-1
22	36154734	rs9610413	intron	APOL3	c.86-5592A>G		-1	-1	-1	-1	-1	-1
22	36154734	rs9610413	intron	APOL3	c.86-1311A>G		-1	-1	-1	-1	-1	-1
22	36154734	rs9610413	intron	APOL3	n.95+2110A>G		-1	-1	-1	-1	-1	-1
22	36154734	rs9610413	intron	APOL3	c.86-5363A>G		-1	-1	-1	-1	-1	-1
22	36154734	rs9610413	intron	APOL3	c.86-4770A>G		-1	-1	-1	-1	-1	-1
22	36155100	rs5995231	downstream_gene	APOL3	n.*620G>C		-1	-1	-1	-1	-1	-1
22	36155100	rs5995231	downstream_gene	APOL3	n.*4130G>C		-1	-1	-1	-1	-1	-1
22	36155100	rs5995231	intron	APOL3	c.223+5569G>C		-1	-1	-1	-1	-1	-1
22	36155100	rs5995231	intron	APOL3	c.-475+5569G>C		-1	-1	-1	-1	-1	-1
22	36155100	rs5995231	intron	APOL3	c.-378+5569G>C		-1	-1	-1	-1	-1	-1
22	36155100	rs5995231	intron	APOL3	c.116-472G>C		-1	-1	-1	-1	-1	-1
22	36155100	rs5995231	intron	APOL3	n.93+1744G>C		-1	-1	-1	-1	-1	-1
22	36155100	rs5995231	intron	APOL3	n.106+1744G>C		-1	-1	-1	-1	-1	-1
22	36155100	rs5995231	intron	APOL3	n.137+1649G>C		-1	-1	-1	-1	-1	-1
22	36155100	rs5995231	intron	APOL3	c.*149+1744G>C		-1	-1	-1	-1	-1	-1
22	36155100	rs5995231	intron	APOL3	c.85+5569G>C		-1	-1	-1	-1	-1	-1
22	36155100	rs5995231	intron	APOL3	c.86-1677G>C		-1	-1	-1	-1	-1	-1
22	36155100	rs5995231	intron	APOL3	n.95+1744G>C		-1	-1	-1	-1	-1	-1
22	36155100	rs5995231	intron	APOL3	c.86-5136G>C		-1	-1	-1	-1	-1	-1
22	36155110	rs132647	downstream_gene	APOL3	n.*610A>G		-1	-1	-1	-1	-1	-1
22	36155110	rs132647	downstream_gene	APOL3	n.*4120A>G		-1	-1	-1	-1	-1	-1
22	36155110	rs132647	intron	APOL3	c.223+5559A>G		-1	-1	-1	-1	-1	-1
22	36155110	rs132647	intron	APOL3	c.-475+5559A>G		-1	-1	-1	-1	-1	-1
22	36155110	rs132647	intron	APOL3	c.-378+5559A>G		-1	-1	-1	-1	-1	-1
22	36155110	rs132647	intron	APOL3	c.116-482A>G		-1	-1	-1	-1	-1	-1
22	36155110	rs132647	intron	APOL3	n.93+1734A>G		-1	-1	-1	-1	-1	-1
22	36155110	rs132647	intron	APOL3	n.106+1734A>G		-1	-1	-1	-1	-1	-1
22	36155110	rs132647	intron	APOL3	n.137+1639A>G		-1	-1	-1	-1	-1	-1
22	36155110	rs132647	intron	APOL3	c.*149+1734A>G		-1	-1	-1	-1	-1	-1
22	36155110	rs132647	intron	APOL3	c.85+5559A>G		-1	-1	-1	-1	-1	-1
22	36155110	rs132647	intron	APOL3	c.86-1687A>G		-1	-1	-1	-1	-1	-1
22	36155110	rs132647	intron	APOL3	n.95+1734A>G		-1	-1	-1	-1	-1	-1
22	36155110	rs132647	intron	APOL3	c.86-5146A>G		-1	-1	-1	-1	-1	-1
22	36155868	rs2097465	downstream_gene	APOL3	n.*3362G>A		-1	-1	-1	-1	-1	-1
22	36155868	rs2097465	intron	APOL3	c.223+4801G>A		-1	-1	-1	-1	-1	-1
22	36155868	rs2097465	intron	APOL3	c.-475+4801G>A		-1	-1	-1	-1	-1	-1
22	36155868	rs2097465	intron	APOL3	c.-378+4801G>A		-1	-1	-1	-1	-1	-1
22	36155868	rs2097465	intron	APOL3	c.116-1240G>A		-1	-1	-1	-1	-1	-1
22	36155868	rs2097465	intron	APOL3	n.93+976G>A		-1	-1	-1	-1	-1	-1
22	36155868	rs2097465	intron	APOL3	n.106+976G>A		-1	-1	-1	-1	-1	-1
22	36155868	rs2097465	intron	APOL3	n.137+881G>A		-1	-1	-1	-1	-1	-1
22	36155868	rs2097465	intron	APOL3	c.*149+976G>A		-1	-1	-1	-1	-1	-1
22	36155868	rs2097465	intron	APOL3	c.85+4801G>A		-1	-1	-1	-1	-1	-1
22	36155868	rs2097465	intron	APOL3	c.86-2445G>A		-1	-1	-1	-1	-1	-1
22	36155868	rs2097465	intron	APOL3	n.95+976G>A		-1	-1	-1	-1	-1	-1
22	36155868	rs2097465	non_coding_transcript_exon	APOL3	n.213G>A		-1	-1	-1	-1	-1	-1
22	36156291	rs2105915	downstream_gene	APOL3	n.*2939G>A		-1	-1	-1	-1	-1	-1
22	36156291	rs2105915	intron	APOL3	c.223+4378G>A		-1	-1	-1	-1	-1	-1
22	36156291	rs2105915	intron	APOL3	c.-475+4378G>A		-1	-1	-1	-1	-1	-1
22	36156291	rs2105915	intron	APOL3	c.-378+4378G>A		-1	-1	-1	-1	-1	-1
22	36156291	rs2105915	intron	APOL3	c.116-1663G>A		-1	-1	-1	-1	-1	-1
22	36156291	rs2105915	intron	APOL3	n.93+553G>A		-1	-1	-1	-1	-1	-1
22	36156291	rs2105915	intron	APOL3	n.106+553G>A		-1	-1	-1	-1	-1	-1
22	36156291	rs2105915	intron	APOL3	n.137+458G>A		-1	-1	-1	-1	-1	-1
22	36156291	rs2105915	intron	APOL3	n.44-254G>A		-1	-1	-1	-1	-1	-1
22	36156291	rs2105915	intron	APOL3	c.*149+553G>A		-1	-1	-1	-1	-1	-1
22	36156291	rs2105915	intron	APOL3	c.85+4378G>A		-1	-1	-1	-1	-1	-1
22	36156291	rs2105915	intron	APOL3	c.86-2868G>A		-1	-1	-1	-1	-1	-1
22	36156291	rs2105915	intron	APOL3	n.95+553G>A		-1	-1	-1	-1	-1	-1
22	36156354	rs132648	downstream_gene	APOL3	n.*2876G>A		-1	-1	-1	-1	-1	-1
22	36156354	rs132648	intron	APOL3	c.223+4315G>A		-1	-1	-1	-1	-1	-1
22	36156354	rs132648	intron	APOL3	c.-475+4315G>A		-1	-1	-1	-1	-1	-1
22	36156354	rs132648	intron	APOL3	c.-378+4315G>A		-1	-1	-1	-1	-1	-1
22	36156354	rs132648	intron	APOL3	c.116-1726G>A		-1	-1	-1	-1	-1	-1
22	36156354	rs132648	intron	APOL3	n.93+490G>A		-1	-1	-1	-1	-1	-1
22	36156354	rs132648	intron	APOL3	n.106+490G>A		-1	-1	-1	-1	-1	-1
22	36156354	rs132648	intron	APOL3	n.137+395G>A		-1	-1	-1	-1	-1	-1
22	36156354	rs132648	intron	APOL3	n.44-317G>A		-1	-1	-1	-1	-1	-1
22	36156354	rs132648	intron	APOL3	c.*149+490G>A		-1	-1	-1	-1	-1	-1
22	36156354	rs132648	intron	APOL3	c.85+4315G>A		-1	-1	-1	-1	-1	-1
22	36156354	rs132648	intron	APOL3	c.86-2931G>A		-1	-1	-1	-1	-1	-1
22	36156354	rs132648	intron	APOL3	n.95+490G>A		-1	-1	-1	-1	-1	-1
22	36157133	rs132649	upstream_gene	APOL3	n.-197T>C		-1	-1	-1	-1	-1	-1
22	36157133	rs132649	upstream_gene	APOL3	n.-184T>C		-1	-1	-1	-1	-1	-1
22	36157133	rs132649	upstream_gene	APOL3	n.-248T>C		-1	-1	-1	-1	-1	-1
22	36157133	rs132649	upstream_gene	APOL3	n.-247T>C		-1	-1	-1	-1	-1	-1
22	36157133	rs132649	upstream_gene	APOL3	n.-195T>C		-1	-1	-1	-1	-1	-1
22	36157133	rs132649	downstream_gene	APOL3	n.*2097T>C		-1	-1	-1	-1	-1	-1
22	36157133	rs132649	intron	APOL3	c.223+3536T>C		-1	-1	-1	-1	-1	-1
22	36157133	rs132649	intron	APOL3	c.-475+3536T>C		-1	-1	-1	-1	-1	-1
22	36157133	rs132649	intron	APOL3	c.-378+3536T>C		-1	-1	-1	-1	-1	-1
22	36157133	rs132649	intron	APOL3	c.116-2505T>C		-1	-1	-1	-1	-1	-1
22	36157133	rs132649	intron	APOL3	c.86-127T>C		-1	-1	-1	-1	-1	-1
22	36157133	rs132649	intron	APOL3	c.85+3536T>C		-1	-1	-1	-1	-1	-1
22	36157976	rs111425675	upstream_gene	APOL3	n.-1040C>T		-1	-1	-1	-1	-1	-1
22	36157976	rs111425675	upstream_gene	APOL3	n.-1027C>T		-1	-1	-1	-1	-1	-1
22	36157976	rs111425675	upstream_gene	APOL3	n.-1091C>T		-1	-1	-1	-1	-1	-1
22	36157976	rs111425675	upstream_gene	APOL3	n.-1090C>T		-1	-1	-1	-1	-1	-1
22	36157976	rs111425675	upstream_gene	APOL3	n.-1038C>T		-1	-1	-1	-1	-1	-1
22	36157976	rs111425675	downstream_gene	APOL3	n.*1254C>T		-1	-1	-1	-1	-1	-1
22	36157976	rs111425675	intron	APOL3	c.223+2693C>T		-1	-1	-1	-1	-1	-1
22	36157976	rs111425675	intron	APOL3	c.-475+2693C>T		-1	-1	-1	-1	-1	-1
22	36157976	rs111425675	intron	APOL3	c.-378+2693C>T		-1	-1	-1	-1	-1	-1
22	36157976	rs111425675	intron	APOL3	c.115+2693C>T		-1	-1	-1	-1	-1	-1
22	36157976	rs111425675	intron	APOL3	c.86-970C>T		-1	-1	-1	-1	-1	-1
22	36157976	rs111425675	intron	APOL3	c.85+2693C>T		-1	-1	-1	-1	-1	-1
22	36158540	rs132650	upstream_gene	APOL3	n.-1604A>G		-1	-1	-1	-1	-1	-1
22	36158540	rs132650	upstream_gene	APOL3	n.-1591A>G		-1	-1	-1	-1	-1	-1
22	36158540	rs132650	upstream_gene	APOL3	n.-1655A>G		-1	-1	-1	-1	-1	-1
22	36158540	rs132650	upstream_gene	APOL3	n.-1654A>G		-1	-1	-1	-1	-1	-1
22	36158540	rs132650	upstream_gene	APOL3	n.-1602A>G		-1	-1	-1	-1	-1	-1
22	36158540	rs132650	downstream_gene	APOL3	n.*690A>G		-1	-1	-1	-1	-1	-1
22	36158540	rs132650	intron	APOL3	c.223+2129A>G		-1	-1	-1	-1	-1	-1
22	36158540	rs132650	intron	APOL3	c.-475+2129A>G		-1	-1	-1	-1	-1	-1
22	36158540	rs132650	intron	APOL3	c.-378+2129A>G		-1	-1	-1	-1	-1	-1
22	36158540	rs132650	intron	APOL3	c.115+2129A>G		-1	-1	-1	-1	-1	-1
22	36158540	rs132650	intron	APOL3	c.86-1534A>G		-1	-1	-1	-1	-1	-1
22	36158540	rs132650	intron	APOL3	c.85+2129A>G		-1	-1	-1	-1	-1	-1
22	36158557	rs112534693	upstream_gene	APOL3	n.-1621A>T		-1	-1	-1	-1	-1	-1
22	36158557	rs112534693	upstream_gene	APOL3	n.-1608A>T		-1	-1	-1	-1	-1	-1
22	36158557	rs112534693	upstream_gene	APOL3	n.-1672A>T		-1	-1	-1	-1	-1	-1
22	36158557	rs112534693	upstream_gene	APOL3	n.-1671A>T		-1	-1	-1	-1	-1	-1
22	36158557	rs112534693	upstream_gene	APOL3	n.-1619A>T		-1	-1	-1	-1	-1	-1
22	36158557	rs112534693	downstream_gene	APOL3	n.*673A>T		-1	-1	-1	-1	-1	-1
22	36158557	rs112534693	intron	APOL3	c.223+2112A>T		-1	-1	-1	-1	-1	-1
22	36158557	rs112534693	intron	APOL3	c.-475+2112A>T		-1	-1	-1	-1	-1	-1
22	36158557	rs112534693	intron	APOL3	c.-378+2112A>T		-1	-1	-1	-1	-1	-1
22	36158557	rs112534693	intron	APOL3	c.115+2112A>T		-1	-1	-1	-1	-1	-1
22	36158557	rs112534693	intron	APOL3	c.86-1551A>T		-1	-1	-1	-1	-1	-1
22	36158557	rs112534693	intron	APOL3	c.85+2112A>T		-1	-1	-1	-1	-1	-1
22	36158812	rs11705467	upstream_gene	APOL3	n.-1876C>T		-1	-1	-1	-1	-1	-1
22	36158812	rs11705467	upstream_gene	APOL3	n.-1863C>T		-1	-1	-1	-1	-1	-1
22	36158812	rs11705467	upstream_gene	APOL3	n.-1927C>T		-1	-1	-1	-1	-1	-1
22	36158812	rs11705467	upstream_gene	APOL3	n.-1926C>T		-1	-1	-1	-1	-1	-1
22	36158812	rs11705467	upstream_gene	APOL3	n.-1874C>T		-1	-1	-1	-1	-1	-1
22	36158812	rs11705467	downstream_gene	APOL3	n.*418C>T		-1	-1	-1	-1	-1	-1
22	36158812	rs11705467	intron	APOL3	c.223+1857C>T		-1	-1	-1	-1	-1	-1
22	36158812	rs11705467	intron	APOL3	c.-475+1857C>T		-1	-1	-1	-1	-1	-1
22	36158812	rs11705467	intron	APOL3	c.-378+1857C>T		-1	-1	-1	-1	-1	-1
22	36158812	rs11705467	intron	APOL3	c.115+1857C>T		-1	-1	-1	-1	-1	-1
22	36158812	rs11705467	intron	APOL3	c.86-1806C>T		-1	-1	-1	-1	-1	-1
22	36158812	rs11705467	intron	APOL3	c.85+1857C>T		-1	-1	-1	-1	-1	-1
22	36159287	rs11703304	upstream_gene	APOL3	n.-2351C>T		-1	-1	-1	-1	-1	-1
22	36159287	rs11703304	upstream_gene	APOL3	n.-2338C>T		-1	-1	-1	-1	-1	-1
22	36159287	rs11703304	upstream_gene	APOL3	n.-2402C>T		-1	-1	-1	-1	-1	-1
22	36159287	rs11703304	upstream_gene	APOL3	n.-2401C>T		-1	-1	-1	-1	-1	-1
22	36159287	rs11703304	upstream_gene	APOL3	n.-2349C>T		-1	-1	-1	-1	-1	-1
22	36159287	rs11703304	intron	APOL3	c.223+1382C>T		-1	-1	-1	-1	-1	-1
22	36159287	rs11703304	intron	APOL3	c.-475+1382C>T		-1	-1	-1	-1	-1	-1
22	36159287	rs11703304	intron	APOL3	c.-378+1382C>T		-1	-1	-1	-1	-1	-1
22	36159287	rs11703304	intron	APOL3	c.115+1382C>T		-1	-1	-1	-1	-1	-1
22	36159287	rs11703304	intron	APOL3	c.85+1382C>T		-1	-1	-1	-1	-1	-1
22	36159287	rs11703304	non_coding_transcript_exon	APOL3	n.481C>T		-1	-1	-1	-1	-1	-1
22	36159318	rs132652	upstream_gene	APOL3	n.-2382A>T		-1	-1	-1	-1	-1	-1
22	36159318	rs132652	upstream_gene	APOL3	n.-2369A>T		-1	-1	-1	-1	-1	-1
22	36159318	rs132652	upstream_gene	APOL3	n.-2433A>T		-1	-1	-1	-1	-1	-1
22	36159318	rs132652	upstream_gene	APOL3	n.-2432A>T		-1	-1	-1	-1	-1	-1
22	36159318	rs132652	upstream_gene	APOL3	n.-2380A>T		-1	-1	-1	-1	-1	-1
22	36159318	rs132652	intron	APOL3	c.223+1351A>T		-1	-1	-1	-1	-1	-1
22	36159318	rs132652	intron	APOL3	c.-475+1351A>T		-1	-1	-1	-1	-1	-1
22	36159318	rs132652	intron	APOL3	c.-378+1351A>T		-1	-1	-1	-1	-1	-1
22	36159318	rs132652	intron	APOL3	c.115+1351A>T		-1	-1	-1	-1	-1	-1
22	36159318	rs132652	intron	APOL3	c.85+1351A>T		-1	-1	-1	-1	-1	-1
22	36159318	rs132652	non_coding_transcript_exon	APOL3	n.450A>T		-1	-1	-1	-1	-1	-1
22	36159424	rs4821460	upstream_gene	APOL3	n.-2488C>G		-1	-1	-1	-1	-1	-1
22	36159424	rs4821460	upstream_gene	APOL3	n.-2475C>G		-1	-1	-1	-1	-1	-1
22	36159424	rs4821460	upstream_gene	APOL3	n.-2539C>G		-1	-1	-1	-1	-1	-1
22	36159424	rs4821460	upstream_gene	APOL3	n.-2538C>G		-1	-1	-1	-1	-1	-1
22	36159424	rs4821460	upstream_gene	APOL3	n.-2486C>G		-1	-1	-1	-1	-1	-1
22	36159424	rs4821460	intron	APOL3	c.223+1245C>G		-1	-1	-1	-1	-1	-1
22	36159424	rs4821460	intron	APOL3	c.-475+1245C>G		-1	-1	-1	-1	-1	-1
22	36159424	rs4821460	intron	APOL3	c.-378+1245C>G		-1	-1	-1	-1	-1	-1
22	36159424	rs4821460	intron	APOL3	c.115+1245C>G		-1	-1	-1	-1	-1	-1
22	36159424	rs4821460	intron	APOL3	c.85+1245C>G		-1	-1	-1	-1	-1	-1
22	36159424	rs4821460	non_coding_transcript_exon	APOL3	n.344C>G		-1	-1	-1	-1	-1	-1
22	36159628	rs9607314	upstream_gene	APOL3	n.-2692T>C		-1	-1	-1	-1	-1	-1
22	36159628	rs9607314	upstream_gene	APOL3	n.-2679T>C		-1	-1	-1	-1	-1	-1
22	36159628	rs9607314	upstream_gene	APOL3	n.-2743T>C		-1	-1	-1	-1	-1	-1
22	36159628	rs9607314	upstream_gene	APOL3	n.-2742T>C		-1	-1	-1	-1	-1	-1
22	36159628	rs9607314	upstream_gene	APOL3	n.-2690T>C		-1	-1	-1	-1	-1	-1
22	36159628	rs9607314	intron	APOL3	c.223+1041T>C		-1	-1	-1	-1	-1	-1
22	36159628	rs9607314	intron	APOL3	c.-475+1041T>C		-1	-1	-1	-1	-1	-1
22	36159628	rs9607314	intron	APOL3	c.-378+1041T>C		-1	-1	-1	-1	-1	-1
22	36159628	rs9607314	intron	APOL3	c.115+1041T>C		-1	-1	-1	-1	-1	-1
22	36159628	rs9607314	intron	APOL3	c.85+1041T>C		-1	-1	-1	-1	-1	-1
22	36159628	rs9607314	non_coding_transcript_exon	APOL3	n.140T>C		-1	-1	-1	-1	-1	-1
22	36159746	rs80584	upstream_gene	APOL3	n.-2810A>G		-1	-1	-1	-1	-1	-1
22	36159746	rs80584	upstream_gene	APOL3	n.-2797A>G		-1	-1	-1	-1	-1	-1
22	36159746	rs80584	upstream_gene	APOL3	n.-2861A>G		-1	-1	-1	-1	-1	-1
22	36159746	rs80584	upstream_gene	APOL3	n.-2860A>G		-1	-1	-1	-1	-1	-1
22	36159746	rs80584	upstream_gene	APOL3	n.-2808A>G		-1	-1	-1	-1	-1	-1
22	36159746	rs80584	intron	APOL3	c.223+923A>G		-1	-1	-1	-1	-1	-1
22	36159746	rs80584	intron	APOL3	c.-475+923A>G		-1	-1	-1	-1	-1	-1
22	36159746	rs80584	intron	APOL3	c.-378+923A>G		-1	-1	-1	-1	-1	-1
22	36159746	rs80584	intron	APOL3	c.115+923A>G		-1	-1	-1	-1	-1	-1
22	36159746	rs80584	intron	APOL3	c.85+923A>G		-1	-1	-1	-1	-1	-1
22	36159746	rs80584	intron	APOL3	n.88-66A>G		-1	-1	-1	-1	-1	-1
22	36160155	rs147182276	upstream_gene	APOL3	n.-3219A>G		-1	-1	-1	-1	-1	-1
22	36160155	rs147182276	upstream_gene	APOL3	n.-3206A>G		-1	-1	-1	-1	-1	-1
22	36160155	rs147182276	upstream_gene	APOL3	n.-3270A>G		-1	-1	-1	-1	-1	-1
22	36160155	rs147182276	upstream_gene	APOL3	n.-3269A>G		-1	-1	-1	-1	-1	-1
22	36160155	rs147182276	upstream_gene	APOL3	n.-3217A>G		-1	-1	-1	-1	-1	-1
22	36160155	rs147182276	intron	APOL3	c.223+514A>G		-1	-1	-1	-1	-1	-1
22	36160155	rs147182276	intron	APOL3	c.-475+514A>G		-1	-1	-1	-1	-1	-1
22	36160155	rs147182276	intron	APOL3	c.-378+514A>G		-1	-1	-1	-1	-1	-1
22	36160155	rs147182276	intron	APOL3	c.115+514A>G		-1	-1	-1	-1	-1	-1
22	36160155	rs147182276	intron	APOL3	c.85+514A>G		-1	-1	-1	-1	-1	-1
22	36160155	rs147182276	intron	APOL3	n.88-475A>G		-1	-1	-1	-1	-1	-1
22	36160650	rs45577431	upstream_gene	APOL3	n.-3714G>A		-1	-1	-1	-1	-1	-1
22	36160650	rs45577431	upstream_gene	APOL3	n.-3701G>A		-1	-1	-1	-1	-1	-1
22	36160650	rs45577431	upstream_gene	APOL3	n.-3765G>A		-1	-1	-1	-1	-1	-1
22	36160650	rs45577431	upstream_gene	APOL3	n.-3764G>A		-1	-1	-1	-1	-1	-1
22	36160650	rs45577431	upstream_gene	APOL3	n.-3712G>A		-1	-1	-1	-1	-1	-1
22	36160650	rs45577431	intron	APOL3	c.223+19G>A		-1	-1	-1	-1	-1	-1
22	36160650	rs45577431	intron	APOL3	c.-475+19G>A		-1	-1	-1	-1	-1	-1
22	36160650	rs45577431	intron	APOL3	c.-378+19G>A		-1	-1	-1	-1	-1	-1
22	36160650	rs45577431	intron	APOL3	c.115+19G>A		-1	-1	-1	-1	-1	-1
22	36160650	rs45577431	intron	APOL3	c.85+19G>A		-1	-1	-1	-1	-1	-1
22	36160650	rs45577431	intron	APOL3	n.87+19G>A		-1	-1	-1	-1	-1	-1
22	36160775	rs132653	synonymous	APOL3	c.117A>C	p.Ser39Ser	155	2117	117	1209	39	402
22	36160775	rs132653	synonymous	APOL3	c.117A>C	p.Ser39Ser	155	2214	117	294	39	97
22	36160775	rs132653	synonymous	APOL3	c.117A>C	p.Ser39Ser	155	2327	117	249	39	82
22	36160775	rs132653	synonymous	APOL3	c.117A>C	p.Ser39Ser	155	2443	117	249	39	82
22	36160775	rs132653	synonymous	APOL3	c.9A>C	p.Ser3Ser	9	295	9	123	3	40
22	36160775	rs132653	5_prime_UTR	APOL3	c.-581A>C		-1	-1	-1	-1	-1	-1
22	36160775	rs132653	5_prime_UTR	APOL3	c.-484A>C		-1	-1	-1	-1	-1	-1
22	36160775	rs132653	upstream_gene	APOL3	n.-3839A>C		-1	-1	-1	-1	-1	-1
22	36160775	rs132653	upstream_gene	APOL3	n.-3826A>C		-1	-1	-1	-1	-1	-1
22	36160775	rs132653	upstream_gene	APOL3	n.-3890A>C		-1	-1	-1	-1	-1	-1
22	36160775	rs132653	upstream_gene	APOL3	n.-3889A>C		-1	-1	-1	-1	-1	-1
22	36160775	rs132653	upstream_gene	APOL3	c.-22A>C		-1	-1	-1	-1	-1	-1
22	36160775	rs132653	upstream_gene	APOL3	n.-3837A>C		-1	-1	-1	-1	-1	-1
22	36160775	rs132653	upstream_gene	APOL3	n.-20A>C		-1	-1	-1	-1	-1	-1
22	36160916	rs916334	5_prime_UTR	APOL3	c.-25G>A		-1	-1	-1	-1	-1	-1
22	36160916	rs916334	5_prime_UTR	APOL3	c.-722G>A		-1	-1	-1	-1	-1	-1
22	36160916	rs916334	upstream_gene	APOL3	c.-133G>A		-1	-1	-1	-1	-1	-1
22	36160916	rs916334	upstream_gene	APOL3	n.-3980G>A		-1	-1	-1	-1	-1	-1
22	36160916	rs916334	upstream_gene	APOL3	n.-3967G>A		-1	-1	-1	-1	-1	-1
22	36160916	rs916334	upstream_gene	APOL3	n.-4031G>A		-1	-1	-1	-1	-1	-1
22	36160916	rs916334	upstream_gene	APOL3	n.-4030G>A		-1	-1	-1	-1	-1	-1
22	36160916	rs916334	upstream_gene	APOL3	c.-163G>A		-1	-1	-1	-1	-1	-1
22	36160916	rs916334	upstream_gene	APOL3	n.-3978G>A		-1	-1	-1	-1	-1	-1
22	36160916	rs916334	upstream_gene	APOL3	n.-161G>A		-1	-1	-1	-1	-1	-1
22	36160916	rs916334	intron	APOL3	c.-498-127G>A		-1	-1	-1	-1	-1	-1
22	36161452	rs132654	upstream_gene	APOL3	c.-561G>A		-1	-1	-1	-1	-1	-1
22	36161452	rs132654	upstream_gene	APOL3	c.-19644G>A		-1	-1	-1	-1	-1	-1
22	36161452	rs132654	upstream_gene	APOL3	c.-669G>A		-1	-1	-1	-1	-1	-1
22	36161452	rs132654	upstream_gene	APOL3	n.-4516G>A		-1	-1	-1	-1	-1	-1
22	36161452	rs132654	upstream_gene	APOL3	n.-4503G>A		-1	-1	-1	-1	-1	-1
22	36161452	rs132654	upstream_gene	APOL3	n.-4567G>A		-1	-1	-1	-1	-1	-1
22	36161452	rs132654	upstream_gene	APOL3	n.-4566G>A		-1	-1	-1	-1	-1	-1
22	36161452	rs132654	upstream_gene	APOL3	c.-699G>A		-1	-1	-1	-1	-1	-1
22	36161452	rs132654	upstream_gene	APOL3	n.-4514G>A		-1	-1	-1	-1	-1	-1
22	36161452	rs132654	upstream_gene	APOL3	n.-697G>A		-1	-1	-1	-1	-1	-1
22	36161452	rs132654	intron	APOL3	c.-498-663G>A		-1	-1	-1	-1	-1	-1
22	36161452	rs132654	intron	APOL3	c.-499+32G>A		-1	-1	-1	-1	-1	-1
22	36161473	rs16996442	upstream_gene	APOL3	c.-582C>T		-1	-1	-1	-1	-1	-1
22	36161473	rs16996442	upstream_gene	APOL3	c.-19665C>T		-1	-1	-1	-1	-1	-1
22	36161473	rs16996442	upstream_gene	APOL3	c.-690C>T		-1	-1	-1	-1	-1	-1
22	36161473	rs16996442	upstream_gene	APOL3	n.-4537C>T		-1	-1	-1	-1	-1	-1
22	36161473	rs16996442	upstream_gene	APOL3	n.-4524C>T		-1	-1	-1	-1	-1	-1
22	36161473	rs16996442	upstream_gene	APOL3	n.-4588C>T		-1	-1	-1	-1	-1	-1
22	36161473	rs16996442	upstream_gene	APOL3	n.-4587C>T		-1	-1	-1	-1	-1	-1
22	36161473	rs16996442	upstream_gene	APOL3	c.-720C>T		-1	-1	-1	-1	-1	-1
22	36161473	rs16996442	upstream_gene	APOL3	n.-4535C>T		-1	-1	-1	-1	-1	-1
22	36161473	rs16996442	upstream_gene	APOL3	n.-718C>T		-1	-1	-1	-1	-1	-1
22	36161473	rs16996442	intron	APOL3	c.-498-684C>T		-1	-1	-1	-1	-1	-1
22	36161473	rs16996442	intron	APOL3	c.-499+11C>T		-1	-1	-1	-1	-1	-1
22	36161502	rs132655	5_prime_UTR	APOL3	c.-517A>G		-1	-1	-1	-1	-1	-1
22	36161502	rs132655	upstream_gene	APOL3	c.-611A>G		-1	-1	-1	-1	-1	-1
22	36161502	rs132655	upstream_gene	APOL3	c.-19694A>G		-1	-1	-1	-1	-1	-1
22	36161502	rs132655	upstream_gene	APOL3	c.-719A>G		-1	-1	-1	-1	-1	-1
22	36161502	rs132655	upstream_gene	APOL3	n.-4566A>G		-1	-1	-1	-1	-1	-1
22	36161502	rs132655	upstream_gene	APOL3	n.-4553A>G		-1	-1	-1	-1	-1	-1
22	36161502	rs132655	upstream_gene	APOL3	n.-4617A>G		-1	-1	-1	-1	-1	-1
22	36161502	rs132655	upstream_gene	APOL3	n.-4616A>G		-1	-1	-1	-1	-1	-1
22	36161502	rs132655	upstream_gene	APOL3	c.-749A>G		-1	-1	-1	-1	-1	-1
22	36161502	rs132655	upstream_gene	APOL3	n.-4564A>G		-1	-1	-1	-1	-1	-1
22	36161502	rs132655	upstream_gene	APOL3	n.-747A>G		-1	-1	-1	-1	-1	-1
22	36161502	rs132655	intron	APOL3	c.-498-713A>G		-1	-1	-1	-1	-1	-1
22	36161575	rs6000157	upstream_gene	APOL3	c.-684A>G		-1	-1	-1	-1	-1	-1
22	36161575	rs6000157	upstream_gene	APOL3	c.-19767A>G		-1	-1	-1	-1	-1	-1
22	36161575	rs6000157	upstream_gene	APOL3	c.-792A>G		-1	-1	-1	-1	-1	-1
22	36161575	rs6000157	upstream_gene	APOL3	n.-4639A>G		-1	-1	-1	-1	-1	-1
22	36161575	rs6000157	upstream_gene	APOL3	n.-4626A>G		-1	-1	-1	-1	-1	-1
22	36161575	rs6000157	upstream_gene	APOL3	n.-4690A>G		-1	-1	-1	-1	-1	-1
22	36161575	rs6000157	upstream_gene	APOL3	n.-4689A>G		-1	-1	-1	-1	-1	-1
22	36161575	rs6000157	upstream_gene	APOL3	c.-822A>G		-1	-1	-1	-1	-1	-1
22	36161575	rs6000157	upstream_gene	APOL3	n.-4637A>G		-1	-1	-1	-1	-1	-1
22	36161575	rs6000157	upstream_gene	APOL3	n.-820A>G		-1	-1	-1	-1	-1	-1
22	36161575	rs6000157	intron	APOL3	c.-498-786A>G		-1	-1	-1	-1	-1	-1
22	36161575	rs6000157	intron	APOL3	c.-561-29A>G		-1	-1	-1	-1	-1	-1
22	36161669	rs7288802	upstream_gene	APOL3	c.-778C>T		-1	-1	-1	-1	-1	-1
22	36161669	rs7288802	upstream_gene	APOL3	c.-19861C>T		-1	-1	-1	-1	-1	-1
22	36161669	rs7288802	upstream_gene	APOL3	c.-886C>T		-1	-1	-1	-1	-1	-1
22	36161669	rs7288802	upstream_gene	APOL3	n.-4733C>T		-1	-1	-1	-1	-1	-1
22	36161669	rs7288802	upstream_gene	APOL3	n.-4720C>T		-1	-1	-1	-1	-1	-1
22	36161669	rs7288802	upstream_gene	APOL3	n.-4784C>T		-1	-1	-1	-1	-1	-1
22	36161669	rs7288802	upstream_gene	APOL3	n.-4783C>T		-1	-1	-1	-1	-1	-1
22	36161669	rs7288802	upstream_gene	APOL3	c.-916C>T		-1	-1	-1	-1	-1	-1
22	36161669	rs7288802	upstream_gene	APOL3	n.-4731C>T		-1	-1	-1	-1	-1	-1
22	36161669	rs7288802	upstream_gene	APOL3	n.-914C>T		-1	-1	-1	-1	-1	-1
22	36161669	rs7288802	intron	APOL3	c.-498-880C>T		-1	-1	-1	-1	-1	-1
22	36161669	rs7288802	intron	APOL3	c.-561-123C>T		-1	-1	-1	-1	-1	-1
22	36161718	rs132656	upstream_gene	APOL3	c.-827A>G		-1	-1	-1	-1	-1	-1
22	36161718	rs132656	upstream_gene	APOL3	c.-19910A>G		-1	-1	-1	-1	-1	-1
22	36161718	rs132656	upstream_gene	APOL3	c.-935A>G		-1	-1	-1	-1	-1	-1
22	36161718	rs132656	upstream_gene	APOL3	n.-4782A>G		-1	-1	-1	-1	-1	-1
22	36161718	rs132656	upstream_gene	APOL3	n.-4769A>G		-1	-1	-1	-1	-1	-1
22	36161718	rs132656	upstream_gene	APOL3	n.-4833A>G		-1	-1	-1	-1	-1	-1
22	36161718	rs132656	upstream_gene	APOL3	n.-4832A>G		-1	-1	-1	-1	-1	-1
22	36161718	rs132656	upstream_gene	APOL3	c.-965A>G		-1	-1	-1	-1	-1	-1
22	36161718	rs132656	upstream_gene	APOL3	n.-4780A>G		-1	-1	-1	-1	-1	-1
22	36161718	rs132656	upstream_gene	APOL3	n.-963A>G		-1	-1	-1	-1	-1	-1
22	36161718	rs132656	intron	APOL3	c.-498-929A>G		-1	-1	-1	-1	-1	-1
22	36161718	rs132656	intron	APOL3	c.-561-172A>G		-1	-1	-1	-1	-1	-1
22	36161893	rs132658	upstream_gene	APOL3	c.-1002T>C		-1	-1	-1	-1	-1	-1
22	36161893	rs132658	upstream_gene	APOL3	c.-20085T>C		-1	-1	-1	-1	-1	-1
22	36161893	rs132658	upstream_gene	APOL3	c.-1110T>C		-1	-1	-1	-1	-1	-1
22	36161893	rs132658	upstream_gene	APOL3	n.-4957T>C		-1	-1	-1	-1	-1	-1
22	36161893	rs132658	upstream_gene	APOL3	n.-4944T>C		-1	-1	-1	-1	-1	-1
22	36161893	rs132658	upstream_gene	APOL3	c.-1140T>C		-1	-1	-1	-1	-1	-1
22	36161893	rs132658	upstream_gene	APOL3	n.-4955T>C		-1	-1	-1	-1	-1	-1
22	36161893	rs132658	upstream_gene	APOL3	n.-1138T>C		-1	-1	-1	-1	-1	-1
22	36161893	rs132658	intron	APOL3	c.-498-1104T>C		-1	-1	-1	-1	-1	-1
22	36161893	rs132658	intron	APOL3	c.-561-347T>C		-1	-1	-1	-1	-1	-1
22	36162013	rs80220441	upstream_gene	APOL3	c.-1122C>T		-1	-1	-1	-1	-1	-1
22	36162013	rs80220441	upstream_gene	APOL3	c.-20205C>T		-1	-1	-1	-1	-1	-1
22	36162013	rs80220441	upstream_gene	APOL3	c.-1230C>T		-1	-1	-1	-1	-1	-1
22	36162013	rs80220441	upstream_gene	APOL3	c.-1260C>T		-1	-1	-1	-1	-1	-1
22	36162013	rs80220441	upstream_gene	APOL3	n.-1258C>T		-1	-1	-1	-1	-1	-1
22	36162013	rs80220441	intron	APOL3	c.-498-1224C>T		-1	-1	-1	-1	-1	-1
22	36162013	rs80220441	intron	APOL3	c.-561-467C>T		-1	-1	-1	-1	-1	-1
22	36163251	rs13053490	upstream_gene	APOL3	c.-2360T>C		-1	-1	-1	-1	-1	-1
22	36163251	rs13053490	upstream_gene	APOL3	c.-21443T>C		-1	-1	-1	-1	-1	-1
22	36163251	rs13053490	upstream_gene	APOL3	c.-2468T>C		-1	-1	-1	-1	-1	-1
22	36163251	rs13053490	upstream_gene	APOL3	c.-2498T>C		-1	-1	-1	-1	-1	-1
22	36163251	rs13053490	upstream_gene	APOL3	n.-2496T>C		-1	-1	-1	-1	-1	-1
22	36163251	rs13053490	intron	APOL3	c.-499+1341T>C		-1	-1	-1	-1	-1	-1
22	36163251	rs13053490	intron	APOL3	c.-562+1341T>C		-1	-1	-1	-1	-1	-1
22	36163389	rs132659	upstream_gene	APOL3	c.-2498G>A		-1	-1	-1	-1	-1	-1
22	36163389	rs132659	upstream_gene	APOL3	c.-21581G>A		-1	-1	-1	-1	-1	-1
22	36163389	rs132659	upstream_gene	APOL3	c.-2606G>A		-1	-1	-1	-1	-1	-1
22	36163389	rs132659	upstream_gene	APOL3	c.-2636G>A		-1	-1	-1	-1	-1	-1
22	36163389	rs132659	upstream_gene	APOL3	n.-2634G>A		-1	-1	-1	-1	-1	-1
22	36163389	rs132659	intron	APOL3	c.-499+1203G>A		-1	-1	-1	-1	-1	-1
22	36163389	rs132659	intron	APOL3	c.-562+1203G>A		-1	-1	-1	-1	-1	-1
22	36164246	rs16996446	upstream_gene	APOL3	c.-3355A>G		-1	-1	-1	-1	-1	-1
22	36164246	rs16996446	upstream_gene	APOL3	c.-22438A>G		-1	-1	-1	-1	-1	-1
22	36164246	rs16996446	upstream_gene	APOL3	c.-3463A>G		-1	-1	-1	-1	-1	-1
22	36164246	rs16996446	upstream_gene	APOL3	c.-3493A>G		-1	-1	-1	-1	-1	-1
22	36164246	rs16996446	upstream_gene	APOL3	n.-3491A>G		-1	-1	-1	-1	-1	-1
22	36164246	rs16996446	intron	APOL3	c.-499+346A>G		-1	-1	-1	-1	-1	-1
22	36164246	rs16996446	intron	APOL3	c.-562+346A>G		-1	-1	-1	-1	-1	-1
22	36164425	rs17731915	upstream_gene	APOL3	c.-3534C>T		-1	-1	-1	-1	-1	-1
22	36164425	rs17731915	upstream_gene	APOL3	c.-22617C>T		-1	-1	-1	-1	-1	-1
22	36164425	rs17731915	upstream_gene	APOL3	c.-3642C>T		-1	-1	-1	-1	-1	-1
22	36164425	rs17731915	upstream_gene	APOL3	c.-3672C>T		-1	-1	-1	-1	-1	-1
22	36164425	rs17731915	upstream_gene	APOL3	n.-3670C>T		-1	-1	-1	-1	-1	-1
22	36164425	rs17731915	intron	APOL3	c.-499+167C>T		-1	-1	-1	-1	-1	-1
22	36164425	rs17731915	intron	APOL3	c.-562+167C>T		-1	-1	-1	-1	-1	-1
22	36166188	rs132660	upstream_gene	APOL3	c.-24380A>C		-1	-1	-1	-1	-1	-1
22	36166188	rs132660	intergenic	APOL3-MTCO1P20	n.36166188T>G		-1	-1	-1	-1	-1	-1
22	36166386	rs132661	upstream_gene	APOL3	c.-24578T>C		-1	-1	-1	-1	-1	-1
22	36166386	rs132661	intergenic	APOL3-MTCO1P20	n.36166386A>G		-1	-1	-1	-1	-1	-1
22	36166903	rs132662	upstream_gene	APOL3	c.-25095C>T		-1	-1	-1	-1	-1	-1
22	36166903	rs132662	intergenic	APOL3-MTCO1P20	n.36166903G>A		-1	-1	-1	-1	-1	-1
22	36166948	rs6000158	upstream_gene	APOL3	c.-25140C>T		-1	-1	-1	-1	-1	-1
22	36166948	rs6000158	intergenic	APOL3-MTCO1P20	n.36166948G>A		-1	-1	-1	-1	-1	-1
22	36166976	rs132663	upstream_gene	APOL3	c.-25168T>A		-1	-1	-1	-1	-1	-1
22	36166976	rs132663	intergenic	APOL3-MTCO1P20	n.36166976A>T		-1	-1	-1	-1	-1	-1
22	36167601	rs132664	upstream_gene	APOL3	c.-25793A>C		-1	-1	-1	-1	-1	-1
22	36167601	rs132664	upstream_gene	MTCO1P20	n.-4821T>G		-1	-1	-1	-1	-1	-1
22	36167601	rs132664	intergenic	APOL3-MTCO1P20	n.36167601T>G		-1	-1	-1	-1	-1	-1
22	36168122	rs132665	upstream_gene	APOL3	c.-26314T>C		-1	-1	-1	-1	-1	-1
22	36168122	rs132665	upstream_gene	MTCO1P20	n.-4300A>G		-1	-1	-1	-1	-1	-1
22	36168122	rs132665	upstream_gene	MTCO2P20	n.-4812A>G		-1	-1	-1	-1	-1	-1
22	36168122	rs132665	intergenic	APOL3-MTCO1P20	n.36168122A>G		-1	-1	-1	-1	-1	-1
22	36168313	rs112867194	upstream_gene	APOL3	c.-26505T>C		-1	-1	-1	-1	-1	-1
22	36168313	rs112867194	upstream_gene	MTCO1P20	n.-4109A>G		-1	-1	-1	-1	-1	-1
22	36168313	rs112867194	upstream_gene	MTCO2P20	n.-4621A>G		-1	-1	-1	-1	-1	-1
22	36168313	rs112867194	intergenic	APOL3-MTCO1P20	n.36168313A>G		-1	-1	-1	-1	-1	-1
22	36168451	rs77267997	upstream_gene	APOL3	c.-26643G>A		-1	-1	-1	-1	-1	-1
22	36168451	rs77267997	upstream_gene	MTCO1P20	n.-3971C>T		-1	-1	-1	-1	-1	-1
22	36168451	rs77267997	upstream_gene	MTCO2P20	n.-4483C>T		-1	-1	-1	-1	-1	-1
22	36168451	rs77267997	intergenic	APOL3-MTCO1P20	n.36168451C>T		-1	-1	-1	-1	-1	-1
22	36168570	rs80068864	upstream_gene	APOL3	c.-26762A>G		-1	-1	-1	-1	-1	-1
22	36168570	rs80068864	upstream_gene	MTCO1P20	n.-3852T>C		-1	-1	-1	-1	-1	-1
22	36168570	rs80068864	upstream_gene	MTCO2P20	n.-4364T>C		-1	-1	-1	-1	-1	-1
22	36168570	rs80068864	intergenic	APOL3-MTCO1P20	n.36168570T>C		-1	-1	-1	-1	-1	-1
22	36168650	rs77861392	upstream_gene	APOL3	c.-26842A>G		-1	-1	-1	-1	-1	-1
22	36168650	rs77861392	upstream_gene	MTCO1P20	n.-3772T>C		-1	-1	-1	-1	-1	-1
22	36168650	rs77861392	upstream_gene	MTCO2P20	n.-4284T>C		-1	-1	-1	-1	-1	-1
22	36168650	rs77861392	intergenic	APOL3-MTCO1P20	n.36168650T>C		-1	-1	-1	-1	-1	-1
22	36168667	rs132666	upstream_gene	APOL3	c.-26859T>G		-1	-1	-1	-1	-1	-1
22	36168667	rs132666	upstream_gene	MTCO1P20	n.-3755A>C		-1	-1	-1	-1	-1	-1
22	36168667	rs132666	upstream_gene	MTCO2P20	n.-4267A>C		-1	-1	-1	-1	-1	-1
22	36168667	rs132666	intergenic	APOL3-MTCO1P20	n.36168667A>C		-1	-1	-1	-1	-1	-1
22	36168839	rs78408205	upstream_gene	APOL3	c.-27031T>C		-1	-1	-1	-1	-1	-1
22	36168839	rs78408205	upstream_gene	MTCO1P20	n.-3583A>G		-1	-1	-1	-1	-1	-1
22	36168839	rs78408205	upstream_gene	MTCO2P20	n.-4095A>G		-1	-1	-1	-1	-1	-1
22	36168839	rs78408205	intergenic	APOL3-MTCO1P20	n.36168839A>G		-1	-1	-1	-1	-1	-1
22	36168859	rs111975512	upstream_gene	APOL3	c.-27051C>G		-1	-1	-1	-1	-1	-1
22	36168859	rs111975512	upstream_gene	MTCO1P20	n.-3563G>C		-1	-1	-1	-1	-1	-1
22	36168859	rs111975512	upstream_gene	MTCO2P20	n.-4075G>C		-1	-1	-1	-1	-1	-1
22	36168859	rs111975512	intergenic	APOL3-MTCO1P20	n.36168859G>C		-1	-1	-1	-1	-1	-1
22	36168923	rs73163549	upstream_gene	APOL3	c.-27115T>C		-1	-1	-1	-1	-1	-1
22	36168923	rs73163549	upstream_gene	MTCO1P20	n.-3499A>G		-1	-1	-1	-1	-1	-1
22	36168923	rs73163549	upstream_gene	MTCO2P20	n.-4011A>G		-1	-1	-1	-1	-1	-1
22	36168923	rs73163549	intergenic	APOL3-MTCO1P20	n.36168923A>G		-1	-1	-1	-1	-1	-1
22	36168938	rs80088621	upstream_gene	APOL3	c.-27130T>C		-1	-1	-1	-1	-1	-1
22	36168938	rs80088621	upstream_gene	MTCO1P20	n.-3484A>G		-1	-1	-1	-1	-1	-1
22	36168938	rs80088621	upstream_gene	MTCO2P20	n.-3996A>G		-1	-1	-1	-1	-1	-1
22	36168938	rs80088621	intergenic	APOL3-MTCO1P20	n.36168938A>G		-1	-1	-1	-1	-1	-1
22	36168981	rs132667	upstream_gene	APOL3	c.-27173T>C		-1	-1	-1	-1	-1	-1
22	36168981	rs132667	upstream_gene	MTCO1P20	n.-3441A>G		-1	-1	-1	-1	-1	-1
22	36168981	rs132667	upstream_gene	MTCO2P20	n.-3953A>G		-1	-1	-1	-1	-1	-1
22	36168981	rs132667	intergenic	APOL3-MTCO1P20	n.36168981A>G		-1	-1	-1	-1	-1	-1
22	36169091	rs76337819	upstream_gene	APOL3	c.-27283G>A		-1	-1	-1	-1	-1	-1
22	36169091	rs76337819	upstream_gene	MTCO1P20	n.-3331C>T		-1	-1	-1	-1	-1	-1
22	36169091	rs76337819	upstream_gene	MTCO2P20	n.-3843C>T		-1	-1	-1	-1	-1	-1
22	36169091	rs76337819	intergenic	APOL3-MTCO1P20	n.36169091C>T		-1	-1	-1	-1	-1	-1
22	36169155	rs76893665	upstream_gene	APOL3	c.-27347A>C		-1	-1	-1	-1	-1	-1
22	36169155	rs76893665	upstream_gene	MTCO1P20	n.-3267T>G		-1	-1	-1	-1	-1	-1
22	36169155	rs76893665	upstream_gene	MTCO2P20	n.-3779T>G		-1	-1	-1	-1	-1	-1
22	36169155	rs76893665	intergenic	APOL3-MTCO1P20	n.36169155T>G		-1	-1	-1	-1	-1	-1
22	36169235	rs78988847	upstream_gene	APOL3	c.-27427A>G		-1	-1	-1	-1	-1	-1
22	36169235	rs78988847	upstream_gene	MTCO1P20	n.-3187T>C		-1	-1	-1	-1	-1	-1
22	36169235	rs78988847	upstream_gene	MTCO2P20	n.-3699T>C		-1	-1	-1	-1	-1	-1
22	36169235	rs78988847	intergenic	APOL3-MTCO1P20	n.36169235T>C		-1	-1	-1	-1	-1	-1
22	36169245	rs75003156	upstream_gene	APOL3	c.-27437G>A		-1	-1	-1	-1	-1	-1
22	36169245	rs75003156	upstream_gene	MTCO1P20	n.-3177C>T		-1	-1	-1	-1	-1	-1
22	36169245	rs75003156	upstream_gene	MTCO2P20	n.-3689C>T		-1	-1	-1	-1	-1	-1
22	36169245	rs75003156	intergenic	APOL3-MTCO1P20	n.36169245C>T		-1	-1	-1	-1	-1	-1
22	36169333	rs80189120	upstream_gene	APOL3	c.-27525G>A		-1	-1	-1	-1	-1	-1
22	36169333	rs80189120	upstream_gene	MTCO1P20	n.-3089C>T		-1	-1	-1	-1	-1	-1
22	36169333	rs80189120	upstream_gene	MTCO2P20	n.-3601C>T		-1	-1	-1	-1	-1	-1
22	36169333	rs80189120	upstream_gene	MTATP6P20	n.-4928C>T		-1	-1	-1	-1	-1	-1
22	36169333	rs80189120	intergenic	APOL3-MTCO1P20	n.36169333C>T		-1	-1	-1	-1	-1	-1
22	36169363	rs78039766	upstream_gene	APOL3	c.-27555A>G		-1	-1	-1	-1	-1	-1
22	36169363	rs78039766	upstream_gene	MTCO1P20	n.-3059T>C		-1	-1	-1	-1	-1	-1
22	36169363	rs78039766	upstream_gene	MTCO2P20	n.-3571T>C		-1	-1	-1	-1	-1	-1
22	36169363	rs78039766	upstream_gene	MTATP6P20	n.-4898T>C		-1	-1	-1	-1	-1	-1
22	36169363	rs78039766	intergenic	APOL3-MTCO1P20	n.36169363T>C		-1	-1	-1	-1	-1	-1
22	36169377	rs112204068	upstream_gene	APOL3	c.-27569G>A		-1	-1	-1	-1	-1	-1
22	36169377	rs112204068	upstream_gene	MTCO1P20	n.-3045C>T		-1	-1	-1	-1	-1	-1
22	36169377	rs112204068	upstream_gene	MTCO2P20	n.-3557C>T		-1	-1	-1	-1	-1	-1
22	36169377	rs112204068	upstream_gene	MTATP6P20	n.-4884C>T		-1	-1	-1	-1	-1	-1
22	36169377	rs112204068	intergenic	APOL3-MTCO1P20	n.36169377C>T		-1	-1	-1	-1	-1	-1
22	36169438	rs76934644	upstream_gene	APOL3	c.-27630C>G		-1	-1	-1	-1	-1	-1
22	36169438	rs76934644	upstream_gene	MTCO1P20	n.-2984G>C		-1	-1	-1	-1	-1	-1
22	36169438	rs76934644	upstream_gene	MTCO2P20	n.-3496G>C		-1	-1	-1	-1	-1	-1
22	36169438	rs76934644	upstream_gene	MTATP6P20	n.-4823G>C		-1	-1	-1	-1	-1	-1
22	36169438	rs76934644	intergenic	APOL3-MTCO1P20	n.36169438G>C		-1	-1	-1	-1	-1	-1
22	36169514	rs111500712	upstream_gene	APOL3	c.-27706C>G		-1	-1	-1	-1	-1	-1
22	36169514	rs111500712	upstream_gene	MTCO1P20	n.-2908G>C		-1	-1	-1	-1	-1	-1
22	36169514	rs111500712	upstream_gene	MTCO2P20	n.-3420G>C		-1	-1	-1	-1	-1	-1
22	36169514	rs111500712	upstream_gene	MTATP6P20	n.-4747G>C		-1	-1	-1	-1	-1	-1
22	36169514	rs111500712	intergenic	APOL3-MTCO1P20	n.36169514G>C		-1	-1	-1	-1	-1	-1
22	36169517	rs114085789	upstream_gene	APOL3	c.-27709A>T		-1	-1	-1	-1	-1	-1
22	36169517	rs114085789	upstream_gene	MTCO1P20	n.-2905T>A		-1	-1	-1	-1	-1	-1
22	36169517	rs114085789	upstream_gene	MTCO2P20	n.-3417T>A		-1	-1	-1	-1	-1	-1
22	36169517	rs114085789	upstream_gene	MTATP6P20	n.-4744T>A		-1	-1	-1	-1	-1	-1
22	36169517	rs114085789	intergenic	APOL3-MTCO1P20	n.36169517T>A		-1	-1	-1	-1	-1	-1
22	36169525	rs115748805	upstream_gene	APOL3	c.-27717G>A		-1	-1	-1	-1	-1	-1
22	36169525	rs115748805	upstream_gene	MTCO1P20	n.-2897C>T		-1	-1	-1	-1	-1	-1
22	36169525	rs115748805	upstream_gene	MTCO2P20	n.-3409C>T		-1	-1	-1	-1	-1	-1
22	36169525	rs115748805	upstream_gene	MTATP6P20	n.-4736C>T		-1	-1	-1	-1	-1	-1
22	36169525	rs115748805	intergenic	APOL3-MTCO1P20	n.36169525C>T		-1	-1	-1	-1	-1	-1
22	36169580	rs148035857	upstream_gene	APOL3	c.-27772G>C		-1	-1	-1	-1	-1	-1
22	36169580	rs148035857	upstream_gene	MTCO1P20	n.-2842C>G		-1	-1	-1	-1	-1	-1
22	36169580	rs148035857	upstream_gene	MTCO2P20	n.-3354C>G		-1	-1	-1	-1	-1	-1
22	36169580	rs148035857	upstream_gene	MTATP6P20	n.-4681C>G		-1	-1	-1	-1	-1	-1
22	36169580	rs148035857	intergenic	APOL3-MTCO1P20	n.36169580C>G		-1	-1	-1	-1	-1	-1
22	36169595	rs112077620	upstream_gene	APOL3	c.-27787G>A		-1	-1	-1	-1	-1	-1
22	36169595	rs112077620	upstream_gene	MTCO1P20	n.-2827C>T		-1	-1	-1	-1	-1	-1
22	36169595	rs112077620	upstream_gene	MTCO2P20	n.-3339C>T		-1	-1	-1	-1	-1	-1
22	36169595	rs112077620	upstream_gene	MTATP6P20	n.-4666C>T		-1	-1	-1	-1	-1	-1
22	36169595	rs112077620	intergenic	APOL3-MTCO1P20	n.36169595C>T		-1	-1	-1	-1	-1	-1
22	36169649	rs112891195	upstream_gene	APOL3	c.-27841T>C		-1	-1	-1	-1	-1	-1
22	36169649	rs112891195	upstream_gene	MTCO1P20	n.-2773A>G		-1	-1	-1	-1	-1	-1
22	36169649	rs112891195	upstream_gene	MTCO2P20	n.-3285A>G		-1	-1	-1	-1	-1	-1
22	36169649	rs112891195	upstream_gene	MTATP6P20	n.-4612A>G		-1	-1	-1	-1	-1	-1
22	36169649	rs112891195	intergenic	APOL3-MTCO1P20	n.36169649A>G		-1	-1	-1	-1	-1	-1
22	36169671	rs115988930	upstream_gene	APOL3	c.-27863C>A		-1	-1	-1	-1	-1	-1
22	36169671	rs115988930	upstream_gene	MTCO1P20	n.-2751G>T		-1	-1	-1	-1	-1	-1
22	36169671	rs115988930	upstream_gene	MTCO2P20	n.-3263G>T		-1	-1	-1	-1	-1	-1
22	36169671	rs115988930	upstream_gene	MTATP6P20	n.-4590G>T		-1	-1	-1	-1	-1	-1
22	36169671	rs115988930	intergenic	APOL3-MTCO1P20	n.36169671G>T		-1	-1	-1	-1	-1	-1
22	36169677	rs114755668	upstream_gene	APOL3	c.-27869A>C		-1	-1	-1	-1	-1	-1
22	36169677	rs114755668	upstream_gene	MTCO1P20	n.-2745T>G		-1	-1	-1	-1	-1	-1
22	36169677	rs114755668	upstream_gene	MTCO2P20	n.-3257T>G		-1	-1	-1	-1	-1	-1
22	36169677	rs114755668	upstream_gene	MTATP6P20	n.-4584T>G		-1	-1	-1	-1	-1	-1
22	36169677	rs114755668	intergenic	APOL3-MTCO1P20	n.36169677T>G		-1	-1	-1	-1	-1	-1
22	36169696	rs150859444	upstream_gene	APOL3	c.-27888A>T		-1	-1	-1	-1	-1	-1
22	36169696	rs150859444	upstream_gene	MTCO1P20	n.-2726T>A		-1	-1	-1	-1	-1	-1
22	36169696	rs150859444	upstream_gene	MTCO2P20	n.-3238T>A		-1	-1	-1	-1	-1	-1
22	36169696	rs150859444	upstream_gene	MTATP6P20	n.-4565T>A		-1	-1	-1	-1	-1	-1
22	36169696	rs150859444	intergenic	APOL3-MTCO1P20	n.36169696T>A		-1	-1	-1	-1	-1	-1
22	36169713	rs132668	upstream_gene	APOL3	c.-27905C>T		-1	-1	-1	-1	-1	-1
22	36169713	rs132668	upstream_gene	MTCO1P20	n.-2709G>A		-1	-1	-1	-1	-1	-1
22	36169713	rs132668	upstream_gene	MTCO2P20	n.-3221G>A		-1	-1	-1	-1	-1	-1
22	36169713	rs132668	upstream_gene	MTATP6P20	n.-4548G>A		-1	-1	-1	-1	-1	-1
22	36169713	rs132668	intergenic	APOL3-MTCO1P20	n.36169713G>A		-1	-1	-1	-1	-1	-1
22	36169727	rs142730635	upstream_gene	APOL3	c.-27919A>G		-1	-1	-1	-1	-1	-1
22	36169727	rs142730635	upstream_gene	MTCO1P20	n.-2695T>C		-1	-1	-1	-1	-1	-1
22	36169727	rs142730635	upstream_gene	MTCO2P20	n.-3207T>C		-1	-1	-1	-1	-1	-1
22	36169727	rs142730635	upstream_gene	MTATP6P20	n.-4534T>C		-1	-1	-1	-1	-1	-1
22	36169727	rs142730635	intergenic	APOL3-MTCO1P20	n.36169727T>C		-1	-1	-1	-1	-1	-1
22	36169734	rs146067070	upstream_gene	APOL3	c.-27926A>G		-1	-1	-1	-1	-1	-1
22	36169734	rs146067070	upstream_gene	MTCO1P20	n.-2688T>C		-1	-1	-1	-1	-1	-1
22	36169734	rs146067070	upstream_gene	MTCO2P20	n.-3200T>C		-1	-1	-1	-1	-1	-1
22	36169734	rs146067070	upstream_gene	MTATP6P20	n.-4527T>C		-1	-1	-1	-1	-1	-1
22	36169734	rs146067070	intergenic	APOL3-MTCO1P20	n.36169734T>C		-1	-1	-1	-1	-1	-1
22	36169771	rs140157845	upstream_gene	APOL3	c.-27963C>T		-1	-1	-1	-1	-1	-1
22	36169771	rs140157845	upstream_gene	MTCO1P20	n.-2651G>A		-1	-1	-1	-1	-1	-1
22	36169771	rs140157845	upstream_gene	MTCO2P20	n.-3163G>A		-1	-1	-1	-1	-1	-1
22	36169771	rs140157845	upstream_gene	MTATP6P20	n.-4490G>A		-1	-1	-1	-1	-1	-1
22	36169771	rs140157845	intergenic	APOL3-MTCO1P20	n.36169771G>A		-1	-1	-1	-1	-1	-1
22	36169773	rs142256099	upstream_gene	APOL3	c.-27965A>G		-1	-1	-1	-1	-1	-1
22	36169773	rs142256099	upstream_gene	MTCO1P20	n.-2649T>C		-1	-1	-1	-1	-1	-1
22	36169773	rs142256099	upstream_gene	MTCO2P20	n.-3161T>C		-1	-1	-1	-1	-1	-1
22	36169773	rs142256099	upstream_gene	MTATP6P20	n.-4488T>C		-1	-1	-1	-1	-1	-1
22	36169773	rs142256099	intergenic	APOL3-MTCO1P20	n.36169773T>C		-1	-1	-1	-1	-1	-1
22	36169985	rs74639106	upstream_gene	APOL3	c.-28177C>T		-1	-1	-1	-1	-1	-1
22	36169985	rs74639106	upstream_gene	MTCO1P20	n.-2437G>A		-1	-1	-1	-1	-1	-1
22	36169985	rs74639106	upstream_gene	MTCO2P20	n.-2949G>A		-1	-1	-1	-1	-1	-1
22	36169985	rs74639106	upstream_gene	MTATP6P20	n.-4276G>A		-1	-1	-1	-1	-1	-1
22	36169985	rs74639106	intergenic	APOL3-MTCO1P20	n.36169985G>A		-1	-1	-1	-1	-1	-1
22	36170012	rs79725728	upstream_gene	APOL3	c.-28204C>G		-1	-1	-1	-1	-1	-1
22	36170012	rs79725728	upstream_gene	MTCO1P20	n.-2410G>C		-1	-1	-1	-1	-1	-1
22	36170012	rs79725728	upstream_gene	MTCO2P20	n.-2922G>C		-1	-1	-1	-1	-1	-1
22	36170012	rs79725728	upstream_gene	MTATP6P20	n.-4249G>C		-1	-1	-1	-1	-1	-1
22	36170012	rs79725728	intergenic	APOL3-MTCO1P20	n.36170012G>C		-1	-1	-1	-1	-1	-1
22	36170027	rs79453061	upstream_gene	APOL3	c.-28219C>G		-1	-1	-1	-1	-1	-1
22	36170027	rs79453061	upstream_gene	MTCO1P20	n.-2395G>C		-1	-1	-1	-1	-1	-1
22	36170027	rs79453061	upstream_gene	MTCO2P20	n.-2907G>C		-1	-1	-1	-1	-1	-1
22	36170027	rs79453061	upstream_gene	MTATP6P20	n.-4234G>C		-1	-1	-1	-1	-1	-1
22	36170027	rs79453061	intergenic	APOL3-MTCO1P20	n.36170027G>C		-1	-1	-1	-1	-1	-1
22	36170053	rs75554049	upstream_gene	APOL3	c.-28245T>C		-1	-1	-1	-1	-1	-1
22	36170053	rs75554049	upstream_gene	MTCO1P20	n.-2369A>G		-1	-1	-1	-1	-1	-1
22	36170053	rs75554049	upstream_gene	MTCO2P20	n.-2881A>G		-1	-1	-1	-1	-1	-1
22	36170053	rs75554049	upstream_gene	MTATP6P20	n.-4208A>G		-1	-1	-1	-1	-1	-1
22	36170053	rs75554049	intergenic	APOL3-MTCO1P20	n.36170053A>G		-1	-1	-1	-1	-1	-1
22	36170084	rs75895358	upstream_gene	APOL3	c.-28276C>T		-1	-1	-1	-1	-1	-1
22	36170084	rs75895358	upstream_gene	MTCO1P20	n.-2338G>A		-1	-1	-1	-1	-1	-1
22	36170084	rs75895358	upstream_gene	MTCO2P20	n.-2850G>A		-1	-1	-1	-1	-1	-1
22	36170084	rs75895358	upstream_gene	MTATP6P20	n.-4177G>A		-1	-1	-1	-1	-1	-1
22	36170084	rs75895358	intergenic	APOL3-MTCO1P20	n.36170084G>A		-1	-1	-1	-1	-1	-1
22	36170149	rs111737462	upstream_gene	APOL3	c.-28341T>C		-1	-1	-1	-1	-1	-1
22	36170149	rs111737462	upstream_gene	MTCO1P20	n.-2273A>G		-1	-1	-1	-1	-1	-1
22	36170149	rs111737462	upstream_gene	MTCO2P20	n.-2785A>G		-1	-1	-1	-1	-1	-1
22	36170149	rs111737462	upstream_gene	MTATP6P20	n.-4112A>G		-1	-1	-1	-1	-1	-1
22	36170149	rs111737462	intergenic	APOL3-MTCO1P20	n.36170149A>G		-1	-1	-1	-1	-1	-1
22	36170177	rs77505507	upstream_gene	APOL3	c.-28369C>T		-1	-1	-1	-1	-1	-1
22	36170177	rs77505507	upstream_gene	MTCO1P20	n.-2245G>A		-1	-1	-1	-1	-1	-1
22	36170177	rs77505507	upstream_gene	MTCO2P20	n.-2757G>A		-1	-1	-1	-1	-1	-1
22	36170177	rs77505507	upstream_gene	MTATP6P20	n.-4084G>A		-1	-1	-1	-1	-1	-1
22	36170177	rs77505507	upstream_gene	MTCO3P20	n.-4990G>A		-1	-1	-1	-1	-1	-1
22	36170177	rs77505507	intergenic	APOL3-MTCO1P20	n.36170177G>A		-1	-1	-1	-1	-1	-1
22	36170189	rs78780228	upstream_gene	APOL3	c.-28381A>G		-1	-1	-1	-1	-1	-1
22	36170189	rs78780228	upstream_gene	MTCO1P20	n.-2233T>C		-1	-1	-1	-1	-1	-1
22	36170189	rs78780228	upstream_gene	MTCO2P20	n.-2745T>C		-1	-1	-1	-1	-1	-1
22	36170189	rs78780228	upstream_gene	MTATP6P20	n.-4072T>C		-1	-1	-1	-1	-1	-1
22	36170189	rs78780228	upstream_gene	MTCO3P20	n.-4978T>C		-1	-1	-1	-1	-1	-1
22	36170189	rs78780228	intergenic	APOL3-MTCO1P20	n.36170189T>C		-1	-1	-1	-1	-1	-1
22	36170252	rs77200711	upstream_gene	APOL3	c.-28444T>G		-1	-1	-1	-1	-1	-1
22	36170252	rs77200711	upstream_gene	MTCO1P20	n.-2170A>C		-1	-1	-1	-1	-1	-1
22	36170252	rs77200711	upstream_gene	MTCO2P20	n.-2682A>C		-1	-1	-1	-1	-1	-1
22	36170252	rs77200711	upstream_gene	MTATP6P20	n.-4009A>C		-1	-1	-1	-1	-1	-1
22	36170252	rs77200711	upstream_gene	MTCO3P20	n.-4915A>C		-1	-1	-1	-1	-1	-1
22	36170252	rs77200711	intergenic	APOL3-MTCO1P20	n.36170252A>C		-1	-1	-1	-1	-1	-1
22	36170265	rs75141677	upstream_gene	APOL3	c.-28457T>C		-1	-1	-1	-1	-1	-1
22	36170265	rs75141677	upstream_gene	MTCO1P20	n.-2157A>G		-1	-1	-1	-1	-1	-1
22	36170265	rs75141677	upstream_gene	MTCO2P20	n.-2669A>G		-1	-1	-1	-1	-1	-1
22	36170265	rs75141677	upstream_gene	MTATP6P20	n.-3996A>G		-1	-1	-1	-1	-1	-1
22	36170265	rs75141677	upstream_gene	MTCO3P20	n.-4902A>G		-1	-1	-1	-1	-1	-1
22	36170265	rs75141677	intergenic	APOL3-MTCO1P20	n.36170265A>G		-1	-1	-1	-1	-1	-1
22	36170273	rs114589618	upstream_gene	APOL3	c.-28465T>C		-1	-1	-1	-1	-1	-1
22	36170273	rs114589618	upstream_gene	MTCO1P20	n.-2149A>G		-1	-1	-1	-1	-1	-1
22	36170273	rs114589618	upstream_gene	MTCO2P20	n.-2661A>G		-1	-1	-1	-1	-1	-1
22	36170273	rs114589618	upstream_gene	MTATP6P20	n.-3988A>G		-1	-1	-1	-1	-1	-1
22	36170273	rs114589618	upstream_gene	MTCO3P20	n.-4894A>G		-1	-1	-1	-1	-1	-1
22	36170273	rs114589618	intergenic	APOL3-MTCO1P20	n.36170273A>G		-1	-1	-1	-1	-1	-1
22	36170280	rs116269561	upstream_gene	APOL3	c.-28472T>G		-1	-1	-1	-1	-1	-1
22	36170280	rs116269561	upstream_gene	MTCO1P20	n.-2142A>C		-1	-1	-1	-1	-1	-1
22	36170280	rs116269561	upstream_gene	MTCO2P20	n.-2654A>C		-1	-1	-1	-1	-1	-1
22	36170280	rs116269561	upstream_gene	MTATP6P20	n.-3981A>C		-1	-1	-1	-1	-1	-1
22	36170280	rs116269561	upstream_gene	MTCO3P20	n.-4887A>C		-1	-1	-1	-1	-1	-1
22	36170280	rs116269561	intergenic	APOL3-MTCO1P20	n.36170280A>C		-1	-1	-1	-1	-1	-1
22	36170298	rs112398713	upstream_gene	APOL3	c.-28490G>C		-1	-1	-1	-1	-1	-1
22	36170298	rs112398713	upstream_gene	MTCO1P20	n.-2124C>G		-1	-1	-1	-1	-1	-1
22	36170298	rs112398713	upstream_gene	MTCO2P20	n.-2636C>G		-1	-1	-1	-1	-1	-1
22	36170298	rs112398713	upstream_gene	MTATP6P20	n.-3963C>G		-1	-1	-1	-1	-1	-1
22	36170298	rs112398713	upstream_gene	MTCO3P20	n.-4869C>G		-1	-1	-1	-1	-1	-1
22	36170298	rs112398713	intergenic	APOL3-MTCO1P20	n.36170298C>G		-1	-1	-1	-1	-1	-1
22	36170403	rs570296705	upstream_gene	APOL3	c.-28595C>G		-1	-1	-1	-1	-1	-1
22	36170403	rs570296705	upstream_gene	MTCO1P20	n.-2019G>C		-1	-1	-1	-1	-1	-1
22	36170403	rs570296705	upstream_gene	MTCO2P20	n.-2531G>C		-1	-1	-1	-1	-1	-1
22	36170403	rs570296705	upstream_gene	MTATP6P20	n.-3858G>C		-1	-1	-1	-1	-1	-1
22	36170403	rs570296705	upstream_gene	MTCO3P20	n.-4764G>C		-1	-1	-1	-1	-1	-1
22	36170403	rs570296705	intergenic	APOL3-MTCO1P20	n.36170403G>C		-1	-1	-1	-1	-1	-1
22	36170410	rs566268322	upstream_gene	APOL3	c.-28602G>A		-1	-1	-1	-1	-1	-1
22	36170410	rs566268322	upstream_gene	MTCO1P20	n.-2012C>T		-1	-1	-1	-1	-1	-1
22	36170410	rs566268322	upstream_gene	MTCO2P20	n.-2524C>T		-1	-1	-1	-1	-1	-1
22	36170410	rs566268322	upstream_gene	MTATP6P20	n.-3851C>T		-1	-1	-1	-1	-1	-1
22	36170410	rs566268322	upstream_gene	MTCO3P20	n.-4757C>T		-1	-1	-1	-1	-1	-1
22	36170410	rs566268322	intergenic	APOL3-MTCO1P20	n.36170410C>T		-1	-1	-1	-1	-1	-1
22	36170420	rs375851184	upstream_gene	APOL3	c.-28612A>G		-1	-1	-1	-1	-1	-1
22	36170420	rs375851184	upstream_gene	MTCO1P20	n.-2002T>C		-1	-1	-1	-1	-1	-1
22	36170420	rs375851184	upstream_gene	MTCO2P20	n.-2514T>C		-1	-1	-1	-1	-1	-1
22	36170420	rs375851184	upstream_gene	MTATP6P20	n.-3841T>C		-1	-1	-1	-1	-1	-1
22	36170420	rs375851184	upstream_gene	MTCO3P20	n.-4747T>C		-1	-1	-1	-1	-1	-1
22	36170420	rs375851184	intergenic	APOL3-MTCO1P20	n.36170420T>C		-1	-1	-1	-1	-1	-1
22	36170429	rs115486201	upstream_gene	APOL3	c.-28621C>T		-1	-1	-1	-1	-1	-1
22	36170429	rs115486201	upstream_gene	MTCO1P20	n.-1993G>A		-1	-1	-1	-1	-1	-1
22	36170429	rs115486201	upstream_gene	MTCO2P20	n.-2505G>A		-1	-1	-1	-1	-1	-1
22	36170429	rs115486201	upstream_gene	MTATP6P20	n.-3832G>A		-1	-1	-1	-1	-1	-1
22	36170429	rs115486201	upstream_gene	MTCO3P20	n.-4738G>A		-1	-1	-1	-1	-1	-1
22	36170429	rs115486201	intergenic	APOL3-MTCO1P20	n.36170429G>A		-1	-1	-1	-1	-1	-1
22	36170440	rs79825538	upstream_gene	APOL3	c.-28632C>T		-1	-1	-1	-1	-1	-1
22	36170440	rs79825538	upstream_gene	MTCO1P20	n.-1982G>A		-1	-1	-1	-1	-1	-1
22	36170440	rs79825538	upstream_gene	MTCO2P20	n.-2494G>A		-1	-1	-1	-1	-1	-1
22	36170440	rs79825538	upstream_gene	MTATP6P20	n.-3821G>A		-1	-1	-1	-1	-1	-1
22	36170440	rs79825538	upstream_gene	MTCO3P20	n.-4727G>A		-1	-1	-1	-1	-1	-1
22	36170440	rs79825538	intergenic	APOL3-MTCO1P20	n.36170440G>A		-1	-1	-1	-1	-1	-1
22	36170480	rs386821059	upstream_gene	APOL3	c.-28672C>G		-1	-1	-1	-1	-1	-1
22	36170480	rs386821059	upstream_gene	MTCO1P20	n.-1942G>C		-1	-1	-1	-1	-1	-1
22	36170480	rs386821059	upstream_gene	MTCO2P20	n.-2454G>C		-1	-1	-1	-1	-1	-1
22	36170480	rs386821059	upstream_gene	MTATP6P20	n.-3781G>C		-1	-1	-1	-1	-1	-1
22	36170480	rs386821059	upstream_gene	MTCO3P20	n.-4687G>C		-1	-1	-1	-1	-1	-1
22	36170480	rs386821059	intergenic	APOL3-MTCO1P20	n.36170480G>C		-1	-1	-1	-1	-1	-1
22	36170481	rs75784884	upstream_gene	APOL3	c.-28673T>C		-1	-1	-1	-1	-1	-1
22	36170481	rs75784884	upstream_gene	MTCO1P20	n.-1941A>G		-1	-1	-1	-1	-1	-1
22	36170481	rs75784884	upstream_gene	MTCO2P20	n.-2453A>G		-1	-1	-1	-1	-1	-1
22	36170481	rs75784884	upstream_gene	MTATP6P20	n.-3780A>G		-1	-1	-1	-1	-1	-1
22	36170481	rs75784884	upstream_gene	MTCO3P20	n.-4686A>G		-1	-1	-1	-1	-1	-1
22	36170481	rs75784884	intergenic	APOL3-MTCO1P20	n.36170481A>G		-1	-1	-1	-1	-1	-1
22	36170553	rs76842291	upstream_gene	APOL3	c.-28745G>A		-1	-1	-1	-1	-1	-1
22	36170553	rs76842291	upstream_gene	MTCO1P20	n.-1869C>T		-1	-1	-1	-1	-1	-1
22	36170553	rs76842291	upstream_gene	MTCO2P20	n.-2381C>T		-1	-1	-1	-1	-1	-1
22	36170553	rs76842291	upstream_gene	MTATP6P20	n.-3708C>T		-1	-1	-1	-1	-1	-1
22	36170553	rs76842291	upstream_gene	MTCO3P20	n.-4614C>T		-1	-1	-1	-1	-1	-1
22	36170553	rs76842291	intergenic	APOL3-MTCO1P20	n.36170553C>T		-1	-1	-1	-1	-1	-1
22	36170562	rs75168139	upstream_gene	APOL3	c.-28754C>A		-1	-1	-1	-1	-1	-1
22	36170562	rs75168139	upstream_gene	MTCO1P20	n.-1860G>T		-1	-1	-1	-1	-1	-1
22	36170562	rs75168139	upstream_gene	MTCO2P20	n.-2372G>T		-1	-1	-1	-1	-1	-1
22	36170562	rs75168139	upstream_gene	MTATP6P20	n.-3699G>T		-1	-1	-1	-1	-1	-1
22	36170562	rs75168139	upstream_gene	MTCO3P20	n.-4605G>T		-1	-1	-1	-1	-1	-1
22	36170562	rs75168139	intergenic	APOL3-MTCO1P20	n.36170562G>T		-1	-1	-1	-1	-1	-1
22	36170616	rs79882177	upstream_gene	APOL3	c.-28808C>T		-1	-1	-1	-1	-1	-1
22	36170616	rs79882177	upstream_gene	MTCO1P20	n.-1806G>A		-1	-1	-1	-1	-1	-1
22	36170616	rs79882177	upstream_gene	MTCO2P20	n.-2318G>A		-1	-1	-1	-1	-1	-1
22	36170616	rs79882177	upstream_gene	MTATP6P20	n.-3645G>A		-1	-1	-1	-1	-1	-1
22	36170616	rs79882177	upstream_gene	MTCO3P20	n.-4551G>A		-1	-1	-1	-1	-1	-1
22	36170616	rs79882177	intergenic	APOL3-MTCO1P20	n.36170616G>A		-1	-1	-1	-1	-1	-1
22	36170680	rs116589401	upstream_gene	APOL3	c.-28872T>C		-1	-1	-1	-1	-1	-1
22	36170680	rs116589401	upstream_gene	MTCO1P20	n.-1742A>G		-1	-1	-1	-1	-1	-1
22	36170680	rs116589401	upstream_gene	MTCO2P20	n.-2254A>G		-1	-1	-1	-1	-1	-1
22	36170680	rs116589401	upstream_gene	MTATP6P20	n.-3581A>G		-1	-1	-1	-1	-1	-1
22	36170680	rs116589401	upstream_gene	MTCO3P20	n.-4487A>G		-1	-1	-1	-1	-1	-1
22	36170680	rs116589401	intergenic	APOL3-MTCO1P20	n.36170680A>G		-1	-1	-1	-1	-1	-1
22	36170682	rs116461077	upstream_gene	APOL3	c.-28874C>G		-1	-1	-1	-1	-1	-1
22	36170682	rs116461077	upstream_gene	MTCO1P20	n.-1740G>C		-1	-1	-1	-1	-1	-1
22	36170682	rs116461077	upstream_gene	MTCO2P20	n.-2252G>C		-1	-1	-1	-1	-1	-1
22	36170682	rs116461077	upstream_gene	MTATP6P20	n.-3579G>C		-1	-1	-1	-1	-1	-1
22	36170682	rs116461077	upstream_gene	MTCO3P20	n.-4485G>C		-1	-1	-1	-1	-1	-1
22	36170682	rs116461077	intergenic	APOL3-MTCO1P20	n.36170682G>C		-1	-1	-1	-1	-1	-1
22	36170704	rs113276636	upstream_gene	APOL3	c.-28896G>C		-1	-1	-1	-1	-1	-1
22	36170704	rs113276636	upstream_gene	MTCO1P20	n.-1718C>G		-1	-1	-1	-1	-1	-1
22	36170704	rs113276636	upstream_gene	MTCO2P20	n.-2230C>G		-1	-1	-1	-1	-1	-1
22	36170704	rs113276636	upstream_gene	MTATP6P20	n.-3557C>G		-1	-1	-1	-1	-1	-1
22	36170704	rs113276636	upstream_gene	MTCO3P20	n.-4463C>G		-1	-1	-1	-1	-1	-1
22	36170704	rs113276636	intergenic	APOL3-MTCO1P20	n.36170704C>G		-1	-1	-1	-1	-1	-1
22	36170728	rs112035450	upstream_gene	APOL3	c.-28920C>T		-1	-1	-1	-1	-1	-1
22	36170728	rs112035450	upstream_gene	MTCO1P20	n.-1694G>A		-1	-1	-1	-1	-1	-1
22	36170728	rs112035450	upstream_gene	MTCO2P20	n.-2206G>A		-1	-1	-1	-1	-1	-1
22	36170728	rs112035450	upstream_gene	MTATP6P20	n.-3533G>A		-1	-1	-1	-1	-1	-1
22	36170728	rs112035450	upstream_gene	MTCO3P20	n.-4439G>A		-1	-1	-1	-1	-1	-1
22	36170728	rs112035450	intergenic	APOL3-MTCO1P20	n.36170728G>A		-1	-1	-1	-1	-1	-1
22	36170737	rs112616583	upstream_gene	APOL3	c.-28929T>C		-1	-1	-1	-1	-1	-1
22	36170737	rs112616583	upstream_gene	MTCO1P20	n.-1685A>G		-1	-1	-1	-1	-1	-1
22	36170737	rs112616583	upstream_gene	MTCO2P20	n.-2197A>G		-1	-1	-1	-1	-1	-1
22	36170737	rs112616583	upstream_gene	MTATP6P20	n.-3524A>G		-1	-1	-1	-1	-1	-1
22	36170737	rs112616583	upstream_gene	MTCO3P20	n.-4430A>G		-1	-1	-1	-1	-1	-1
22	36170737	rs112616583	intergenic	APOL3-MTCO1P20	n.36170737A>G		-1	-1	-1	-1	-1	-1
22	36170757	rs150966675	upstream_gene	APOL3	c.-28949C>G		-1	-1	-1	-1	-1	-1
22	36170757	rs150966675	upstream_gene	MTCO1P20	n.-1665G>C		-1	-1	-1	-1	-1	-1
22	36170757	rs150966675	upstream_gene	MTCO2P20	n.-2177G>C		-1	-1	-1	-1	-1	-1
22	36170757	rs150966675	upstream_gene	MTATP6P20	n.-3504G>C		-1	-1	-1	-1	-1	-1
22	36170757	rs150966675	upstream_gene	MTCO3P20	n.-4410G>C		-1	-1	-1	-1	-1	-1
22	36170757	rs150966675	intergenic	APOL3-MTCO1P20	n.36170757G>C		-1	-1	-1	-1	-1	-1
22	36170780	rs140416488	upstream_gene	APOL3	c.-28972G>A		-1	-1	-1	-1	-1	-1
22	36170780	rs140416488	upstream_gene	MTCO1P20	n.-1642C>T		-1	-1	-1	-1	-1	-1
22	36170780	rs140416488	upstream_gene	MTCO2P20	n.-2154C>T		-1	-1	-1	-1	-1	-1
22	36170780	rs140416488	upstream_gene	MTATP6P20	n.-3481C>T		-1	-1	-1	-1	-1	-1
22	36170780	rs140416488	upstream_gene	MTCO3P20	n.-4387C>T		-1	-1	-1	-1	-1	-1
22	36170780	rs140416488	intergenic	APOL3-MTCO1P20	n.36170780C>T		-1	-1	-1	-1	-1	-1
22	36170789	rs144171961	upstream_gene	APOL3	c.-28981A>G		-1	-1	-1	-1	-1	-1
22	36170789	rs144171961	upstream_gene	MTCO1P20	n.-1633T>C		-1	-1	-1	-1	-1	-1
22	36170789	rs144171961	upstream_gene	MTCO2P20	n.-2145T>C		-1	-1	-1	-1	-1	-1
22	36170789	rs144171961	upstream_gene	MTATP6P20	n.-3472T>C		-1	-1	-1	-1	-1	-1
22	36170789	rs144171961	upstream_gene	MTCO3P20	n.-4378T>C		-1	-1	-1	-1	-1	-1
22	36170789	rs144171961	intergenic	APOL3-MTCO1P20	n.36170789T>C		-1	-1	-1	-1	-1	-1
22	36170804	rs147771733	upstream_gene	APOL3	c.-28996C>T		-1	-1	-1	-1	-1	-1
22	36170804	rs147771733	upstream_gene	MTCO1P20	n.-1618G>A		-1	-1	-1	-1	-1	-1
22	36170804	rs147771733	upstream_gene	MTCO2P20	n.-2130G>A		-1	-1	-1	-1	-1	-1
22	36170804	rs147771733	upstream_gene	MTATP6P20	n.-3457G>A		-1	-1	-1	-1	-1	-1
22	36170804	rs147771733	upstream_gene	MTCO3P20	n.-4363G>A		-1	-1	-1	-1	-1	-1
22	36170804	rs147771733	intergenic	APOL3-MTCO1P20	n.36170804G>A		-1	-1	-1	-1	-1	-1
22	36170809	rs141393514	upstream_gene	APOL3	c.-29001A>G		-1	-1	-1	-1	-1	-1
22	36170809	rs141393514	upstream_gene	MTCO1P20	n.-1613T>C		-1	-1	-1	-1	-1	-1
22	36170809	rs141393514	upstream_gene	MTCO2P20	n.-2125T>C		-1	-1	-1	-1	-1	-1
22	36170809	rs141393514	upstream_gene	MTATP6P20	n.-3452T>C		-1	-1	-1	-1	-1	-1
22	36170809	rs141393514	upstream_gene	MTCO3P20	n.-4358T>C		-1	-1	-1	-1	-1	-1
22	36170809	rs141393514	intergenic	APOL3-MTCO1P20	n.36170809T>C		-1	-1	-1	-1	-1	-1
22	36170810	rs150386166	upstream_gene	APOL3	c.-29002C>T		-1	-1	-1	-1	-1	-1
22	36170810	rs150386166	upstream_gene	MTCO1P20	n.-1612G>A		-1	-1	-1	-1	-1	-1
22	36170810	rs150386166	upstream_gene	MTCO2P20	n.-2124G>A		-1	-1	-1	-1	-1	-1
22	36170810	rs150386166	upstream_gene	MTATP6P20	n.-3451G>A		-1	-1	-1	-1	-1	-1
22	36170810	rs150386166	upstream_gene	MTCO3P20	n.-4357G>A		-1	-1	-1	-1	-1	-1
22	36170810	rs150386166	intergenic	APOL3-MTCO1P20	n.36170810G>A		-1	-1	-1	-1	-1	-1
22	36170821	rs144997550	upstream_gene	APOL3	c.-29013G>T		-1	-1	-1	-1	-1	-1
22	36170821	rs144997550	upstream_gene	MTCO1P20	n.-1601C>A		-1	-1	-1	-1	-1	-1
22	36170821	rs144997550	upstream_gene	MTCO2P20	n.-2113C>A		-1	-1	-1	-1	-1	-1
22	36170821	rs144997550	upstream_gene	MTATP6P20	n.-3440C>A		-1	-1	-1	-1	-1	-1
22	36170821	rs144997550	upstream_gene	MTCO3P20	n.-4346C>A		-1	-1	-1	-1	-1	-1
22	36170821	rs144997550	intergenic	APOL3-MTCO1P20	n.36170821C>A		-1	-1	-1	-1	-1	-1
22	36170874	rs149095326	upstream_gene	APOL3	c.-29066A>G		-1	-1	-1	-1	-1	-1
22	36170874	rs149095326	upstream_gene	MTCO1P20	n.-1548T>C		-1	-1	-1	-1	-1	-1
22	36170874	rs149095326	upstream_gene	MTCO2P20	n.-2060T>C		-1	-1	-1	-1	-1	-1
22	36170874	rs149095326	upstream_gene	MTATP6P20	n.-3387T>C		-1	-1	-1	-1	-1	-1
22	36170874	rs149095326	upstream_gene	MTCO3P20	n.-4293T>C		-1	-1	-1	-1	-1	-1
22	36170874	rs149095326	upstream_gene	MTCYBP34	n.-4983T>C		-1	-1	-1	-1	-1	-1
22	36170874	rs149095326	intergenic	APOL3-MTCO1P20	n.36170874T>C		-1	-1	-1	-1	-1	-1
22	36170911	rs143141416	upstream_gene	APOL3	c.-29103G>A		-1	-1	-1	-1	-1	-1
22	36170911	rs143141416	upstream_gene	MTCO1P20	n.-1511C>T		-1	-1	-1	-1	-1	-1
22	36170911	rs143141416	upstream_gene	MTCO2P20	n.-2023C>T		-1	-1	-1	-1	-1	-1
22	36170911	rs143141416	upstream_gene	MTATP6P20	n.-3350C>T		-1	-1	-1	-1	-1	-1
22	36170911	rs143141416	upstream_gene	MTCO3P20	n.-4256C>T		-1	-1	-1	-1	-1	-1
22	36170911	rs143141416	upstream_gene	MTCYBP34	n.-4946C>T		-1	-1	-1	-1	-1	-1
22	36170911	rs143141416	intergenic	APOL3-MTCO1P20	n.36170911C>T		-1	-1	-1	-1	-1	-1
22	36170945	rs138292370	upstream_gene	APOL3	c.-29137G>A		-1	-1	-1	-1	-1	-1
22	36170945	rs138292370	upstream_gene	MTCO1P20	n.-1477C>T		-1	-1	-1	-1	-1	-1
22	36170945	rs138292370	upstream_gene	MTCO2P20	n.-1989C>T		-1	-1	-1	-1	-1	-1
22	36170945	rs138292370	upstream_gene	MTATP6P20	n.-3316C>T		-1	-1	-1	-1	-1	-1
22	36170945	rs138292370	upstream_gene	MTCO3P20	n.-4222C>T		-1	-1	-1	-1	-1	-1
22	36170945	rs138292370	upstream_gene	MTCYBP34	n.-4912C>T		-1	-1	-1	-1	-1	-1
22	36170945	rs138292370	intergenic	APOL3-MTCO1P20	n.36170945C>T		-1	-1	-1	-1	-1	-1
22	36170962	rs144946012	upstream_gene	APOL3	c.-29154T>C		-1	-1	-1	-1	-1	-1
22	36170962	rs144946012	upstream_gene	MTCO1P20	n.-1460A>G		-1	-1	-1	-1	-1	-1
22	36170962	rs144946012	upstream_gene	MTCO2P20	n.-1972A>G		-1	-1	-1	-1	-1	-1
22	36170962	rs144946012	upstream_gene	MTATP6P20	n.-3299A>G		-1	-1	-1	-1	-1	-1
22	36170962	rs144946012	upstream_gene	MTCO3P20	n.-4205A>G		-1	-1	-1	-1	-1	-1
22	36170962	rs144946012	upstream_gene	MTCYBP34	n.-4895A>G		-1	-1	-1	-1	-1	-1
22	36170962	rs144946012	intergenic	APOL3-MTCO1P20	n.36170962A>G		-1	-1	-1	-1	-1	-1
22	36170963	rs132669	upstream_gene	APOL3	c.-29155G>A		-1	-1	-1	-1	-1	-1
22	36170963	rs132669	upstream_gene	MTCO1P20	n.-1459C>T		-1	-1	-1	-1	-1	-1
22	36170963	rs132669	upstream_gene	MTCO2P20	n.-1971C>T		-1	-1	-1	-1	-1	-1
22	36170963	rs132669	upstream_gene	MTATP6P20	n.-3298C>T		-1	-1	-1	-1	-1	-1
22	36170963	rs132669	upstream_gene	MTCO3P20	n.-4204C>T		-1	-1	-1	-1	-1	-1
22	36170963	rs132669	upstream_gene	MTCYBP34	n.-4894C>T		-1	-1	-1	-1	-1	-1
22	36170963	rs132669	intergenic	APOL3-MTCO1P20	n.36170963C>T		-1	-1	-1	-1	-1	-1
22	36171026	rs113504461	upstream_gene	APOL3	c.-29218T>C		-1	-1	-1	-1	-1	-1
22	36171026	rs113504461	upstream_gene	MTCO1P20	n.-1396A>G		-1	-1	-1	-1	-1	-1
22	36171026	rs113504461	upstream_gene	MTCO2P20	n.-1908A>G		-1	-1	-1	-1	-1	-1
22	36171026	rs113504461	upstream_gene	MTATP6P20	n.-3235A>G		-1	-1	-1	-1	-1	-1
22	36171026	rs113504461	upstream_gene	MTCO3P20	n.-4141A>G		-1	-1	-1	-1	-1	-1
22	36171026	rs113504461	upstream_gene	MTCYBP34	n.-4831A>G		-1	-1	-1	-1	-1	-1
22	36171026	rs113504461	intergenic	APOL3-MTCO1P20	n.36171026A>G		-1	-1	-1	-1	-1	-1
22	36171054	rs112649708	upstream_gene	APOL3	c.-29246G>A		-1	-1	-1	-1	-1	-1
22	36171054	rs112649708	upstream_gene	MTCO1P20	n.-1368C>T		-1	-1	-1	-1	-1	-1
22	36171054	rs112649708	upstream_gene	MTCO2P20	n.-1880C>T		-1	-1	-1	-1	-1	-1
22	36171054	rs112649708	upstream_gene	MTATP6P20	n.-3207C>T		-1	-1	-1	-1	-1	-1
22	36171054	rs112649708	upstream_gene	MTCO3P20	n.-4113C>T		-1	-1	-1	-1	-1	-1
22	36171054	rs112649708	upstream_gene	MTCYBP34	n.-4803C>T		-1	-1	-1	-1	-1	-1
22	36171054	rs112649708	intergenic	APOL3-MTCO1P20	n.36171054C>T		-1	-1	-1	-1	-1	-1
22	36171060	rs113370007	upstream_gene	APOL3	c.-29252C>T		-1	-1	-1	-1	-1	-1
22	36171060	rs113370007	upstream_gene	MTCO1P20	n.-1362G>A		-1	-1	-1	-1	-1	-1
22	36171060	rs113370007	upstream_gene	MTCO2P20	n.-1874G>A		-1	-1	-1	-1	-1	-1
22	36171060	rs113370007	upstream_gene	MTATP6P20	n.-3201G>A		-1	-1	-1	-1	-1	-1
22	36171060	rs113370007	upstream_gene	MTCO3P20	n.-4107G>A		-1	-1	-1	-1	-1	-1
22	36171060	rs113370007	upstream_gene	MTCYBP34	n.-4797G>A		-1	-1	-1	-1	-1	-1
22	36171060	rs113370007	intergenic	APOL3-MTCO1P20	n.36171060G>A		-1	-1	-1	-1	-1	-1
22	36171093	rs77576078	upstream_gene	APOL3	c.-29285G>T		-1	-1	-1	-1	-1	-1
22	36171093	rs77576078	upstream_gene	MTCO1P20	n.-1329C>A		-1	-1	-1	-1	-1	-1
22	36171093	rs77576078	upstream_gene	MTCO2P20	n.-1841C>A		-1	-1	-1	-1	-1	-1
22	36171093	rs77576078	upstream_gene	MTATP6P20	n.-3168C>A		-1	-1	-1	-1	-1	-1
22	36171093	rs77576078	upstream_gene	MTCO3P20	n.-4074C>A		-1	-1	-1	-1	-1	-1
22	36171093	rs77576078	upstream_gene	MTCYBP34	n.-4764C>A		-1	-1	-1	-1	-1	-1
22	36171093	rs77576078	intergenic	APOL3-MTCO1P20	n.36171093C>A		-1	-1	-1	-1	-1	-1
22	36171159	rs112002510	upstream_gene	APOL3	c.-29351A>G		-1	-1	-1	-1	-1	-1
22	36171159	rs112002510	upstream_gene	MTCO1P20	n.-1263T>C		-1	-1	-1	-1	-1	-1
22	36171159	rs112002510	upstream_gene	MTCO2P20	n.-1775T>C		-1	-1	-1	-1	-1	-1
22	36171159	rs112002510	upstream_gene	MTATP6P20	n.-3102T>C		-1	-1	-1	-1	-1	-1
22	36171159	rs112002510	upstream_gene	MTCO3P20	n.-4008T>C		-1	-1	-1	-1	-1	-1
22	36171159	rs112002510	upstream_gene	MTCYBP34	n.-4698T>C		-1	-1	-1	-1	-1	-1
22	36171159	rs112002510	intergenic	APOL3-MTCO1P20	n.36171159T>C		-1	-1	-1	-1	-1	-1
22	36171185	rs75924678	upstream_gene	MTCO1P20	n.-1237A>G		-1	-1	-1	-1	-1	-1
22	36171185	rs75924678	upstream_gene	MTCO2P20	n.-1749A>G		-1	-1	-1	-1	-1	-1
22	36171185	rs75924678	upstream_gene	MTATP6P20	n.-3076A>G		-1	-1	-1	-1	-1	-1
22	36171185	rs75924678	upstream_gene	MTCO3P20	n.-3982A>G		-1	-1	-1	-1	-1	-1
22	36171185	rs75924678	upstream_gene	MTCYBP34	n.-4672A>G		-1	-1	-1	-1	-1	-1
22	36171185	rs75924678	intergenic	APOL3-MTCO1P20	n.36171185A>G		-1	-1	-1	-1	-1	-1
22	36171241	rs76879494	upstream_gene	MTCO1P20	n.-1181T>A		-1	-1	-1	-1	-1	-1
22	36171241	rs76879494	upstream_gene	MTCO2P20	n.-1693T>A		-1	-1	-1	-1	-1	-1
22	36171241	rs76879494	upstream_gene	MTATP6P20	n.-3020T>A		-1	-1	-1	-1	-1	-1
22	36171241	rs76879494	upstream_gene	MTCO3P20	n.-3926T>A		-1	-1	-1	-1	-1	-1
22	36171241	rs76879494	upstream_gene	MTCYBP34	n.-4616T>A		-1	-1	-1	-1	-1	-1
22	36171241	rs76879494	intergenic	APOL3-MTCO1P20	n.36171241T>A		-1	-1	-1	-1	-1	-1
22	36171436	rs78954663	upstream_gene	MTCO1P20	n.-986C>A		-1	-1	-1	-1	-1	-1
[truncated: 4,442 more rows]
