# Supplementary material for: Multi-ancestry GWAS analysis identifies two novel loci associated with diabetic eye disease and highlights APOL1 as a high risk locus in patients with diabetic macular edema
Source: PLoS Genet. 2023 Aug 16;19(8):e1010609. doi: 10.1371/journal.pgen.1010609 (PMC10461827; doi:10.1371/journal.pgen.1010609)
Supplement: S3 Table — * AFR = African descent; AMR = Admixed American descent; EAS = East Asian descent; EUR = European descent. (XLSX) [file pgen.1010609.s003.xlsx]

## Sheet: Sheet1
Supplemental Table 3: FinnGen PheWAS results for rs2239785
						Case		Control
phenocode	phenostring	category	pval	beta	maf	N	MAF	N	MAF
O15_ICP_WIDE	Intrahepatic Cholestasis of Pregnancy (ICP)¬†, incl. ICD-8	XV Pregnancy, childbirth and the puerperium (O15_)	1.1538e-05	-0.188744	0.843232	1891	0.816692	171855	0.843524
H7_MACULOPATHYDIAB	Diabetic maculopathy	VII Diseases of the eye and adnexa (H7_)	5.49478e-05	-0.144816	0.843375	2790	0.822943	284826	0.843575
DM_MACULOPATHY	Diabetic maculopathy	Diabetes endpoints	5.88329e-05	-0.144295	0.843401	2790	0.822943	296454	0.843593
O15_ICP	Intrahepatic Cholestasis of Pregnancy (ICP)	XV Pregnancy, childbirth and the puerperium (O15_)	6.60983e-05	-0.194634	0.843232	1460	0.814969	172286	0.843472
DM_MACULOPATHY_EXMORE	Diabetic maculopathy (more control exclusions)	Diabetes endpoints	8.46292e-05	-0.141999	0.843289	2790	0.822943	255698	0.843511
CD2_BENIGN_BONE_SKULL_FACE	Benign neoplasm: Bones of skull and face	II Neoplasms from hospital discharges (CD2_)	0.000297824	-0.453136	0.843405	172	0.764501	308982	0.843449
CD2_BENIGN_BONE_SKULL_FACE_EXALLC	Benign neoplasm: Bones of skull and face (controls excluding all cancers)	II Neoplasms from hospital discharges (CD2_)	0.00036216	-0.446529	0.843343	172	0.764501	248582	0.843398
CD2_BENIGN_ADRENAL	Benign neoplasm: Adrenal gland	II Neoplasms from hospital discharges (CD2_)	0.00151866	-0.167981	0.843405	1235	0.820046	307919	0.843499
CD2_BENIGN_LEIOMYOMA_UTERI	Leiomyoma of uterus	II Neoplasms from hospital discharges (CD2_)	0.00166863	0.0432621	0.843232	25716	0.848282	148030	0.842355
CD2_BENIGN_ADRENAL_EXALLC	Benign neoplasm: Adrenal gland (controls excluding all cancers)	II Neoplasms from hospital discharges (CD2_)	0.00168523	-0.166601	0.84332	1235	0.820046	247859	0.843436
H7_ANOMAPUPFUNC	Anomalies of pupillary function	VII Diseases of the eye and adnexa (H7_)	0.00199816	0.323107	0.843386	376	0.883057	306237	0.843337
CD2_BENIGN_LEIOMYOMA_UTERI_EXALLC	Leiomyoma of uterus (controls excluding all cancers)	II Neoplasms from hospital discharges (CD2_)	0.00211125	0.0439657	0.843533	25716	0.848282	122697	0.842537
G6_MENINGBACT	Bacterial meningitis	VI Diseases of the nervous system (G6_)	0.00224533	-0.198498	0.843371	803	0.81522	307263	0.843444
CD2_BENIGN_LARYNX	Benign neoplasm: Larynx	II Neoplasms from hospital discharges (CD2_)	0.00234051	0.237948	0.843405	672	0.87423	308482	0.843338
CD2_BENIGN_LARYNX_EXALLC	Benign neoplasm: Larynx (controls excluding all cancers)	II Neoplasms from hospital discharges (CD2_)	0.00240724	0.23759	0.843388	672	0.87423	248191	0.843304
K11_APPENDOTH	Other appendicitis	XI Diseases of the digestive system (K11_)	0.00242332	-0.128099	0.843246	2000	0.825401	284597	0.843371
TEMPOROMANDIB_INCLAVO	Temporomandibular joint disorders, including avohilmo	XI Diseases of the digestive system (K11_)	0.00283537	0.0618655	0.843405	9479	0.850999	299675	0.843165
O15_LABOUR_UMBILICAL	Labour and delivery complicated by umbilical cord complications	XV Pregnancy, childbirth and the puerperium (O15_)	0.00337054	0.178027	0.843233	1099	0.864474	135806	0.843061
D3_ANAEMIA_IRONDEF_NAS	Other and unspecified iron deficiency	III Diseases of the blood and blood-forming organs and certain disorders involving the immune mechanism (D3_)	0.00361219	-0.0666818	0.843411	7239	0.835392	296964	0.843607
D3_APLASTICANDOTHANAEMIA	Aplastic and other anaemias	III Diseases of the blood and blood-forming organs and certain disorders involving the immune mechanism (D3_)	0.00374878	-0.0552422	0.843405	10782	0.836864	298372	0.843642
L12_SKINSUBCUTISNAS	Other and unspecified disorders of skin and subcutaneous tissue	XII Diseases of the skin and subcutaneous tissue (L12_)	0.00413314	-0.13754	0.843436	1574	0.827978	291889	0.843519
H7_EYELIDINFLAMMATION	Other inflammation of eyelid	VII Diseases of the eye and adnexa (H7_)	0.00446889	-0.113317	0.843254	2268	0.828089	285029	0.843374
AB1_ERYSIPELAS	Erysipelas	I Certain infectious and parasitic diseases (AB1_)	0.004495	-0.046233	0.843509	15215	0.838176	276179	0.843802
E4_DM2OPTH	Type 2 diabetes with ophthalmic complications	IV Endocrine, nutritional and metabolic diseases (E4_)	0.00514103	-0.0952772	0.843331	3274	0.829536	255466	0.843507
TEMPOROMANDIB	Temporomandibular joint disorders	XI Diseases of the digestive system (K11_)	0.00515537	0.0863101	0.843865	4273	0.8544	177661	0.843612
AB1_OTHER_BACTERIAL	Other bacterial diseases	I Certain infectious and parasitic diseases (AB1_)	0.00520499	-0.0320886	0.843405	32975	0.840079	276179	0.843802
F5_HABIT	Habit and impulse disorders	V Mental and behavioural disorders (F5_)	0.00540381	-0.265206	0.84331	360	0.806917	300493	0.843354
N14_VAGINAL_HSIL	HSIL lesion of the vagina	XIV Diseases of the genitourinary system (N14_)	0.00579682	-0.303164	0.843232	254	0.797638	173492	0.843299
DM_RET_ART_OCCLU_BRANCH	Retinal artery occlusion (branch)	Diabetes endpoints	0.00658264	-0.364558	0.843462	156	0.782051	255766	0.843499
C3_SPINAL_CORD_CRANIAL_AND_OTHER_CNS	Malignant neoplasm of spinal cord, cranial nerves and other parts of central nervous system	II Neoplasms, from cancer register (ICD-O-3)	0.00739026	-0.271048	0.843405	307	0.802976	308847	0.843445
G6_DISSOTH	Other acute disseminated demyelination	VI Diseases of the nervous system (G6_)	0.00842617	-0.311848	0.843438	216	0.795497	307142	0.843472
C3_SPINAL_CORD_CRANIAL_AND_OTHER_CNS_EXALLC	Malignant neoplasm of spinal cord, cranial nerves and other parts of central nervous system (controls excluding all cancers)	II Neoplasms, from cancer register (ICD-O-3)	0.00858163	-0.265945	0.843276	307	0.802976	238678	0.843328
M13_BURSITISOTH	Other bursitis, not elsewhere classified	XIII Diseases of the musculoskeletal system and connective tissue (M13_)	0.0086447	-0.303311	0.843478	224	0.794695	231460	0.843525
K11_DENTOFACIAL_ANOMALIES	Dentofacial anomalies [including malocclusion]	XI Diseases of the digestive system (K11_)	0.00925699	0.0606769	0.843382	7436	0.850303	220537	0.843149
N14_ULCERVAGVUL	Ulcer of vagina/vulva	XIV Diseases of the genitourinary system (N14_)	0.00947458	0.278919	0.843317	353	0.879509	156724	0.843235
N14_OVARTORS	Torsion of ovary, ovarian pedicle and fallobian tube	XIV Diseases of the genitourinary system (N14_)	0.00978431	-0.215748	0.842955	482	0.813066	94394	0.843108
M13_ABSCTENDON	Abscess of tendon sheath	XIII Diseases of the musculoskeletal system and connective tissue (M13_)	0.01024	-0.471107	0.843495	112	0.781338	231460	0.843525
CD2_BENIGN_BONE_CARTILAGE_NOS_EXALLC	Benign neoplasm: Bone and articular cartilage, unspecified (controls excluding all cancers)	II Neoplasms from hospital discharges (CD2_)	0.0106204	-0.410163	0.843354	147	0.789156	248589	0.843386
Q17_OTHER_CONGEN_MALFO_NERVOUS_SYSTEM	Other congenital malformations of nervous system	XVII Congenital malformations, deformations and chromosomal abnormalities (Q17)	0.0107174	-0.383925	0.843414	168	0.791783	308745	0.843442
CD2_BENIGN_BONE_CARTILAGE_NOS	Benign neoplasm: Bone and articular cartilage, unspecified	II Neoplasms from hospital discharges (CD2_)	0.0108673	-0.408967	0.843405	147	0.789156	309007	0.843431
E4_CUSHING	Cushing syndrome	IV Endocrine, nutritional and metabolic diseases (E4_)	0.011457	-0.289434	0.84338	233	0.798292	297590	0.843416
ATOPIC_STRICT	Atopic dermatitis, strict definition	XII Diseases of the skin and subcutaneous tissue (L12_)	0.0117017	-0.0567897	0.8434	7895	0.836358	300873	0.843585
K11_MANDIBULAR_HYPOPL	Mandibular hypoplasia	XI Diseases of the digestive system (K11_)	0.0120008	-0.366512	0.843405	129	0.779024	309025	0.843432
D3_ANAEMIA_IRONDEF	Iron deficiency anaemia	III Diseases of the blood and blood-forming organs and certain disorders involving the immune mechanism (D3_)	0.0122851	-0.0501743	0.843415	9869	0.83763	296964	0.843607
PHLEBI_THROMBOP_LOWER_EXTREMITI_UNSPE	Phlebitis and thrombophlebitis of lower extremities, unspecified, drug-induced	IX Diseases of the circulatory system (I9_)	0.0123214	-0.326705	0.843405	222	0.799594	308932	0.843437
CD2_BENIGN_EAR_RESP	Benign neoplasm of middle ear and respiratory system	II Neoplasms from hospital discharges (CD2_)	0.0151046	0.115488	0.843405	1696	0.859331	307458	0.843317
L12_SKIN	Diseases of the skin and subcutaneous tissue	XII Diseases of the skin and subcutaneous tissue (L12_)	0.0152027	-0.0197387	0.843405	77334	0.841695	231820	0.843976
CD2_BENIGN_EAR_RESP_EXALLC	Benign neoplasm of middle ear and respiratory system (controls excluding all cancers)	II Neoplasms from hospital discharges (CD2_)	0.0152048	0.115618	0.843416	1696	0.859331	247484	0.843307
H7_RETINALBREAK	Retinal breaks without detachment	VII Diseases of the eye and adnexa (H7_)	0.0165474	0.0826276	0.843706	3258	0.85518	284826	0.843575
M13_PAGET	Paget disease	XIII Diseases of the musculoskeletal system and connective tissue (M13_)	0.0165718	-0.490224	0.843477	87	0.775704	294793	0.843497
H8_CONSENHEARINGLOSS	Conductive and sensorineural hearing loss	VIII Diseases of the ear and mastoid process (H8_)	0.0167699	-0.0309208	0.84345	26501	0.83995	274935	0.843787
M13_POLYMYO	Polymyositis	XIII Diseases of the musculoskeletal system and connective tissue (M13_)	0.0171163	0.3479	0.843318	178	0.890383	300162	0.843291
H7_CORNEALOTH	Other disorders of cornea	VII Diseases of the eye and adnexa (H7_)	0.0171313	0.108184	0.843356	1853	0.857468	294514	0.843267
CD2_BENIGN_MELANOCYTIC_SCALPNECK_EXALLC	Melanocytic naevi of scalp and neck (controls excluding all cancers)	II Neoplasms from hospital discharges (CD2_)	0.0175481	-0.220105	0.843354	442	0.81349	248384	0.843408
D3_OTHERANAEMIA	Other anaemias	III Diseases of the blood and blood-forming organs and certain disorders involving the immune mechanism (D3_)	0.0175542	-0.0477323	0.843463	9903	0.838086	298372	0.843642
H8_OTHEREAR	Other disorders of ear	VIII Diseases of the ear and mastoid process (H8_)	0.0176161	-0.0272867	0.843405	34219	0.840338	274935	0.843787
H7_KERATITISOTH	Other keratitis	VII Diseases of the eye and adnexa (H7_)	0.0182041	0.0947356	0.84337	2384	0.856141	294514	0.843267
ATOPIC_STRICT_REIMB	Atopic dermatitis, strict definition with reimbursement	XII Diseases of the skin and subcutaneous tissue (L12_)	0.0182041	-0.0520068	0.843427	8281	0.836867	278634	0.843622
CD2_BENIGN_MELANOCYTIC_SCALPNECK	Melanocytic naevi of scalp and neck	II Neoplasms from hospital discharges (CD2_)	0.0187992	-0.217683	0.843405	442	0.81349	308712	0.843448
O15_PREG_ECTOP	Ectopic pregnancy	XV Pregnancy, childbirth and the puerperium (O15_)	0.0189461	-0.0691502	0.843358	4526	0.834346	124547	0.843686
ST19_INJURY_MUSCLE_TENDON_HIP_THIGH_LEVEL	Injury of muscle and tendon at hip and thigh level	XIX Injury, poisoning and certain other consequences of external causes (ST19_)	0.0196761	-0.111026	0.843352	1686	0.82865	297514	0.843436
D3_NUTRIANAEMIA	Nutritional anaemias	III Diseases of the blood and blood-forming organs and certain disorders involving the immune mechanism (D3_)	0.0197192	-0.042258	0.843405	12190	0.838494	296964	0.843607
R18_SYNCO_COLLAP	Syncope and collapse	XVIII Symptoms, signs and abnormal clinical and laboratory findings, not elsewhere classified (R18_)	0.0206947	-0.0413382	0.843632	12779	0.839182	237436	0.843872
CD2_BENIGN_LIVER_EXALLC	Benign neoplasm: Liver (controls excluding all cancers)	II Neoplasms from hospital discharges (CD2_)	0.0212545	-0.23634	0.843357	360	0.811432	248448	0.843403
H8_HL_SEN_NAS	Sensorineural hearing loss	VIII Diseases of the ear and mastoid process (H8_)	0.0213398	-0.0309408	0.84348	24479	0.840028	274935	0.843787
R18_GENERAL_SYMPTOMS_SIGNS	General symptoms and signs	XVIII Symptoms, signs and abnormal clinical and laboratory findings, not elsewhere classified (R18_)	0.021458	-0.0192249	0.843405	71718	0.84186	237436	0.843872
D3_ANAEMIANAS	Other and unspecified anaemias	III Diseases of the blood and blood-forming organs and certain disorders involving the immune mechanism (D3_)	0.021507	-0.0464896	0.843473	9781	0.838315	298372	0.843642
C3_NSCLC_SQUAM	Non-small cell lung cancer, squamous	II Neoplasms, from cancer register (ICD-O-3)	0.0217756	0.145505	0.843405	965	0.864765	308189	0.843338
CD2_BENIGN_THYROID	Benign neoplasm of thyroid gland	II Neoplasms from hospital discharges (CD2_)	0.0218686	-0.170388	0.843405	689	0.821526	308465	0.843454
C3_NSCLC_SQUAM_EXALLC	Non-small cell lung cancer, squamous (controls excluding all cancers)	II Neoplasms, from cancer register (ICD-O-3)	0.0224006	0.145404	0.843414	965	0.864765	238678	0.843328
FG_CVD	Cardiovascular diseases (excluding rheumatic etc)	Cardiometabolic endpoints	0.0227709	0.0187419	0.843405	152697	0.844614	156457	0.842226
CD2_BENIGN_LIVER	Benign neoplasm: Liver	II Neoplasms from hospital discharges (CD2_)	0.0229456	-0.23321	0.843405	360	0.811432	308794	0.843443
M13_SCOLIOSIS	Scoliosis	XIII Diseases of the musculoskeletal system and connective tissue (M13_)	0.0232793	0.102237	0.843287	1893	0.856755	227388	0.843175
H7_GLAUCOMA_JOAG	Juvenile Open Angle Glaucoma	VII Diseases of the eye and adnexa (H7_)	0.0239977	-0.398013	0.843405	122	0.79116	309032	0.843426
H7_RETINOPATHYDIAB	Diabetic retinopathy	VII Diseases of the eye and adnexa (H7_)	0.0243209	-0.0604875	0.843402	5443	0.834369	284826	0.843575
I9_MI_COMPLICATIONS	Complications following myocardial infarction	IX Diseases of the circulatory system (I9_)	0.0244771	0.328486	0.843426	173	0.884574	260124	0.843399
H7_VISUDISTURBSUB	Subjective visual disturbances	VII Diseases of the eye and adnexa (H7_)	0.024555	-0.0614338	0.843414	5193	0.835841	296679	0.843546
CD2_BENIGN_BRAIN_INFRATENT_EXALLC	Benign neoplasm: Brain, infratentorial (controls excluding all cancers)	II Neoplasms from hospital discharges (CD2_)	0.0249741	0.420031	0.843384	108	0.898656	248659	0.84336
CD2_BENIGN_BRAIN_INFRATENT	Benign neoplasm: Brain, infratentorial	II Neoplasms from hospital discharges (CD2_)	0.0249822	0.4202	0.843405	108	0.898656	309046	0.843386
H8_EAR	Diseases of the ear and mastoid process	VIII Diseases of the ear and mastoid process (H8_)	0.0252307	-0.0196733	0.843405	62124	0.841348	247030	0.843923
SPONDYLOARTHRITIS	Spondyloarthritis	Comorbidities of Interstitial lung disease endpoints	0.0255929	0.0632963	0.843512	4855	0.85199	281678	0.843366
H8_EXT_OTH	Other otitis externa (chronic)	VIII Diseases of the ear and mastoid process (H8_)	0.0257075	-0.122248	0.843376	1272	0.828038	301978	0.843441
K11_OTHAPPEND	Other diseases of appendix	XI Diseases of the digestive system (K11_)	0.0258547	0.280599	0.843402	237	0.879747	284597	0.843371
L12_EXFOLIATIVE	Exfoliative dermatitis	XII Diseases of the skin and subcutaneous tissue (L12_)	0.0267405	-0.28256	0.843589	231	0.807223	278795	0.843619
K11_SUPNUM_ONLY_INCLAVO	Supernumerary teeth EXCLUDE clefts and syndromes , including avohilmo	XI Diseases of the digestive system (K11_)	0.0282957	0.351101	0.843421	152	0.891383	308741	0.843397
O15_COMPLIC_PUERP	Complications predominantly related to the puerperium	XV Pregnancy, childbirth and the puerperium (O15_)	0.0283126	0.0534772	0.843232	6676	0.850278	167070	0.842951
K11_INTUSS	Intussusception	XI Diseases of the digestive system (K11_)	0.02877	-0.206793	0.843674	418	0.81594	253186	0.843719
CD2_BENIGN_THYROID_EXALLC	Benign neoplasm of thyroid gland (controls excluding all cancers)	II Neoplasms from hospital discharges (CD2_)	0.0287925	-0.162185	0.843358	689	0.821526	248271	0.843419
R18_OTHER_SYMPTOMS_SIGNS_INVOLVI_GENERAL_SENSA_PERCEP	Other symptoms and signs involving general sensations and perceptions	XVIII Symptoms, signs and abnormal clinical and laboratory findings, not elsewhere classified (R18_)	0.0292664	-0.161695	0.843408	704	0.824638	275050	0.843456
M13_FOREIGNBODY	Residual foreign body in soft tissue	XIII Diseases of the musculoskeletal system and connective tissue (M13_)	0.02939	-0.132461	0.843448	1035	0.826148	231460	0.843525
MENINGITIS	Meningitis	Comorbidities of Neurological endpoints	0.0299716	-0.126498	0.843437	1125	0.827059	306503	0.843497
Q17_CONGEN_MALFO_NERVOUS_SYSTEM	Congenital malformations of the nervous system	XVII Congenital malformations, deformations and chromosomal abnormalities (Q17)	0.0300621	-0.210164	0.843405	409	0.815653	308745	0.843442
ST19_INJURI_THORAX	Injuries to the thorax	XIX Injury, poisoning and certain other consequences of external causes (ST19_)	0.0302329	-0.0413053	0.843405	10920	0.838472	298234	0.843586
E4_NONTOXIC_THYROID	Nontoxic goitre/thyroid nodule	IV Endocrine, nutritional and metabolic diseases (E4_)	0.0308901	-0.0493735	0.843405	7587	0.836505	301567	0.843579
E4_GOITREDIFF	Nontoxic diffuse goitre	IV Endocrine, nutritional and metabolic diseases (E4_)	0.0330005	-0.159412	0.843265	685	0.823747	263704	0.843316
GOUT_NOS	Gout, unspecified	Rheuma endpoints	0.0330202	-0.0682707	0.843329	3850	0.836584	303123	0.843414
H7_HERPESKERATITIS	Herpesviral keratitis and keratoconjunctivitis	VII Diseases of the eye and adnexa (H7_)	0.033181	-0.140187	0.843213	878	0.825041	294514	0.843267
F5_NEUROTICOTH	Other neurotic disorders	V Mental and behavioural disorders (F5_)	0.0334935	0.116051	0.843245	1297	0.858922	278818	0.843172
M13_TIETZE	Chondrocostal junction syndrome [Tietze]	XIII Diseases of the musculoskeletal system and connective tissue (M13_)	0.0337901	-0.165086	0.843403	625	0.820844	304075	0.84345
INV_VENT	Invasive ventilation	Comorbidities of COPD	0.0349092	-0.104677	0.843432	1564	0.830434	305559	0.843498
N14_VAGINITIS	Vaginitis/vulvovaginitis/vulvitis/abscess of vulva	XIV Diseases of the genitourinary system (N14_)	0.0349607	0.0764575	0.843426	2965	0.853489	156724	0.843235
ST19_OTHER_UNSPE_INJURI_ABDOMEN_LOWER_BACK_PELVIS	Other and unspecified injuries of abdomen, lower back and pelvis	XIX Injury, poisoning and certain other consequences of external causes (ST19_)	0.0361069	-0.260685	0.84343	244	0.807739	299957	0.843459
I9_ABAORTANEUR	Abdominal aortic aneurysm (AAA)	IX Diseases of the circulatory system (I9_)	0.0362735	0.0853418	0.84364	2434	0.857415	288638	0.843524
L12_OTHERDISSKINANDSUBCUTIS	Other disorders of skin and subcutaneous tissue, not elsewhere classified	XII Diseases of the skin and subcutaneous tissue (L12_)	0.0365612	-0.0712611	0.843436	3353	0.836162	291889	0.843519
N14_OTHNONINFVULV	Other noninflammatory disorders of vulva and perineum	XIV Diseases of the genitourinary system (N14_)	0.0368256	-0.0948615	0.842868	1879	0.830817	94394	0.843108
I9_STR_EMBOLIC	Embolic stroke	IX Diseases of the circulatory system (I9_)	0.0368859	0.128092	0.843311	1016	0.860651	284164	0.843249
I9_OTHPER	Other peripheral vascular diseases	IX Diseases of the circulatory system (I9_)	0.0371723	-0.099893	0.843449	1658	0.830379	288638	0.843524
C3_OTHER_SKIN	Other malignant neoplasms of skin (=non-melanoma skin cancer)	II Neoplasms, from cancer register (ICD-O-3)	0.0372263	0.0369175	0.843411	13555	0.848752	293133	0.843164
D3_BLOOD	Diseases of the blood and blood-forming organs and certain disorders involving the immune mechanism	III Diseases of the blood and blood-forming organs and certain disorders involving the immune mechanism (D3_)	0.0373396	-0.0246012	0.843405	30871	0.841061	278283	0.843665
Q17_CLEFT_LIP_AND_PALATE	Cleft lip and palate	XVII Congenital malformations, deformations and chromosomal abnormalities (Q17)	0.037634	-0.36616	0.843425	121	0.792481	308593	0.843445
H7_GLAUCCLOSEPRIM	Primary angle-closure glaucoma	VII Diseases of the eye and adnexa (H7_)	0.0378321	0.133925	0.84335	905	0.859662	295540	0.8433
O15_DELIV_PERIN_LACER	Perineal laceration during delivery	XV Pregnancy, childbirth and the puerperium (O15_)	0.0379769	0.0702954	0.843218	3451	0.849402	135806	0.843061
H7_RETINALDISOTH	Other retinal disorders	VII Diseases of the eye and adnexa (H7_)	0.0380216	-0.0320826	0.843334	17371	0.839381	284826	0.843575
L12_NECROLIPOIDIC	Necrobiosis lipoidica, not elsewhere classified	XII Diseases of the skin and subcutaneous tissue (L12_)	0.0384043	0.350682	0.843539	130	0.888582	291889	0.843519
L12_NAILDIS	Nail disorders	XII Diseases of the skin and subcutaneous tissue (L12_)	0.0385212	-0.0990257	0.843495	1677	0.831055	297544	0.843565
KRA_PSY_CHILDEMOT_EXMORE	Emotional disorders starting during childhood or adolecense (more control exclusions)	Psychiatric endpoints from Katri R√§ikk√∂nen	0.040095	-0.13284	0.843032	1127	0.835534	233081	0.843068
DM_AION	AION (anterior ischemic optic neuropathy)	Diabetes endpoints	0.0403608	-0.203661	0.843447	384	0.816513	307996	0.84348
D3_ANAEMIAINCHRONICDISEASE	Anaemia in chronic diseases classified elsewhere	III Diseases of the blood and blood-forming organs and certain disorders involving the immune mechanism (D3_)	0.0406565	-0.207313	0.843608	371	0.816722	298372	0.843642
H7_PTERYGIUM	Pterygium	VII Diseases of the eye and adnexa (H7_)	0.0406865	0.167689	0.843425	567	0.865951	285087	0.84338
I9_LYMPHOTH	Other noninfective disordersof lymphatic vessels and lymph nodes	IX Diseases of the circulatory system (I9_)	0.0409874	0.155193	0.843202	660	0.864141	267090	0.84315
H7_OPTNERVNAS	Disorders of optic nerve, not elsewhere classified	VII Diseases of the eye and adnexa (H7_)	0.0410563	-0.202942	0.843429	384	0.816513	307092	0.843463
DENTAL_TMD_OPER	TMD related operations	Dental endpoints	0.041243	0.0668422	0.843405	3591	0.851607	305563	0.843309
ST19_FRACT_RIBS_STERNUM_THORACIC_SPINE	Fracture of rib(s), sternum and thoracic spine	XIX Injury, poisoning and certain other consequences of external causes (ST19_)	0.0416889	-0.0499294	0.843462	6528	0.8378	298234	0.843586
M13_VILLONODULAR	Villonodular synovitis (pigmented)	XIII Diseases of the musculoskeletal system and connective tissue (M13_)	0.041809	-0.309888	0.84295	162	0.803038	202617	0.842981
C3_OTHER_SKIN_EXALLC	Other malignant neoplasms of skin (=non-melanoma skin cancer) (controls excluding all cancers)	II Neoplasms, from cancer register (ICD-O-3)	0.0418138	0.0370238	0.84362	13555	0.848752	238678	0.843328
R18_SYMPTOMS_SIGNS_INVOLVI_NERVOUS_MUSCULOS_SYSTEMS	Symptoms and signs involving the nervous and musculoskeletal systems	XVIII Symptoms, signs and abnormal clinical and laboratory findings, not elsewhere classified (R18_)	0.0428371	0.0326803	0.843405	15550	0.848686	293604	0.843126
C3_BREAST_HERNEG_EXALLC	Malignant neoplasm of breast, HER-negative (controls excluding all cancers)	II Neoplasms, from cancer register (ICD-O-3)	0.0430656	0.0588343	0.843584	4777	0.850334	137407	0.84335
AB1_CANDIDIASIS	Candidiasis	I Certain infectious and parasitic diseases (AB1_)	0.0432613	-0.0721133	0.843427	3020	0.834253	303114	0.843519
CD2_BENIGN_MELANOCYTIC_LIP_EXALLC	Melanocytic naevi of lip (controls excluding all cancers)	II Neoplasms from hospital discharges (CD2_)	0.0432613	-0.297465	0.843344	174	0.802705	248568	0.843372
SPONDYLOPATHY_FG	Spondylopathies (FG)	Rheuma endpoints	0.0432613	0.0663598	0.842999	3598	0.852095	238484	0.842862
AB1_ARTHROPOD	Arthropod-borne viral fevers and viral haemorrhagic fevers	I Certain infectious and parasitic diseases (AB1_)	0.0432613	-0.0852789	0.843405	2134	0.832126	307020	0.843484
CD2_BENIGN_MELANOCYTIC_LIP	Melanocytic naevi of lip	II Neoplasms from hospital discharges (CD2_)	0.0432613	-0.296243	0.843405	174	0.802705	308980	0.843428
C3_MOUTHNAS_EXALLC	Malignant neoplasm of other and unspecified parts of mouth (controls excluding all cancers)	II Neoplasms, from cancer register (ICD-O-3)	0.0432613	-0.399869	0.843309	97	0.797332	238678	0.843328
FG_OTHHEART	Other heart diseases	Cardiometabolic endpoints	0.0432613	0.0195724	0.84321	84118	0.845041	156457	0.842226
CD2_BENIGN_ASCENDING_COLON_EXALLC	Benign neoplasm: Ascending colon (controls excluding all cancers)	II Neoplasms from hospital discharges (CD2_)	0.0432613	0.0841694	0.843372	2172	0.85482	247370	0.843271
CD2_INSITU_BREAST_NOS	Carcinoma in situ of breast, other/unspecified	II Neoplasms from hospital discharges (CD2_)	0.0432613	0.232483	0.843232	276	0.873196	173470	0.843185
N14_VAGINAL_DYSPLASIA_ALL	All dysplastic lesions of the vagina	XIV Diseases of the genitourinary system (N14_)	0.0432613	-0.176472	0.843232	484	0.820309	173262	0.843296
C3_BASAL_CELL_CARCINOMA	Basal cell carcinoma	II Neoplasms, from cancer register (ICD-O-3)	0.0432613	0.0344955	0.843405	14081	0.848529	295073	0.843161
ST19_TRAUMAT_AMPUT_WRIST_HAND	Traumatic amputation of wrist and hand	XIX Injury, poisoning and certain other consequences of external causes (ST19_)	0.0432613	-0.129108	0.843384	893	0.825817	279063	0.84344
ST19_EFFEC_OTHER_EXTER_CAUSES	Effects of other external causes	XIX Injury, poisoning and certain other consequences of external causes (ST19_)	0.0432613	-0.167244	0.84334	533	0.821859	302419	0.843378
AB1_INFECTIONS	Certain infectious and parasitic diseases	I Certain infectious and parasitic diseases (AB1_)	0.0432613	-0.0154539	0.843405	86892	0.842183	222262	0.843883
AB1_SCABIES	Scabies	I Certain infectious and parasitic diseases (AB1_)	0.0432613	0.13346	0.843402	835	0.861094	307986	0.843354
CD2_INSITU_BREAST_NOS_EXALLC	Carcinoma in situ of breast, other/unspecified (controls excluding all cancers)	II Neoplasms from hospital discharges (CD2_)	0.0432613	0.22929	0.843285	276	0.873196	141491	0.843227
D3_SIDEROANAMIEAOTHER	Other sideroblastic anaemias	III Diseases of the blood and blood-forming organs and certain disorders involving the immune mechanism (D3_)	0.0432613	-0.423244	0.843627	80	0.787696	298372	0.843642
Z21_PROBL_RELATED_SOCIAL_ENVIRONMENT	Problems related to social environment	XXI Factors influencing health status and contact with health services (Z21_)	0.0432613	0.154773	0.84343	612	0.862748	301545	0.84339
H7_CONJUNAS	Other specified and unspecified disorders of conjunctiva	VII Diseases of the eye and adnexa (H7_)	0.0432613	-0.312702	0.843358	147	0.799386	285087	0.84338
N14_ENDOMETRIOSIS	Endometriosis	XIV Diseases of the genitourinary system (N14_)	0.0432613	0.0375523	0.843678	12056	0.848139	94394	0.843108
R18_OEDEMA_NOT_ELSEW_CLASSIFIED	Oedema, not elsewhere classified	XVIII Symptoms, signs and abnormal clinical and laboratory findings, not elsewhere classified (R18_)	0.0432613	-0.0466883	0.843736	7042	0.83916	237436	0.843872
E4_TALL	Constitutional tall stature	IV Endocrine, nutritional and metabolic diseases (E4_)	0.0432613	0.390237	0.843432	93	0.897786	297590	0.843416
K11_CHOLANGI	Cholangitis (primary sclerosing, PSC)	XI Diseases of the digestive system (K11_)	0.0432613	-0.109214	0.843252	1231	0.829033	273442	0.843316
G6_ROOTPLEXOTHUNS	Other and unspecified nerve root and plexus disorders, also in other diseases	VI Diseases of the nervous system (G6_)	0.0432613	0.0626386	0.843356	3752	0.848362	273097	0.843287
N14_HYDROCELE	Hydrocele	XIV Diseases of the genitourinary system (N14_)	0.0432613	0.0625172	0.843609	3968	0.851947	100050	0.843278
CD2_BENIGN_ASCENDING_COLON	Benign neoplasm: Ascending colon	II Neoplasms from hospital discharges (CD2_)	0.0432613	0.0824488	0.843405	2172	0.85482	306982	0.843324
* Restricted to findings with a p-value < 0.05
