# Supplementary material for: Multi-ancestry GWAS analysis identifies two novel loci associated with diabetic eye disease and highlights APOL1 as a high risk locus in patients with diabetic macular edema
Source: PLoS Genet. 2023 Aug 16;19(8):e1010609. doi: 10.1371/journal.pgen.1010609 (PMC10461827; doi:10.1371/journal.pgen.1010609)
Supplement: S4 Table — * AFR = African descent; AMR = Admixed American descent; EAS = East Asian descent; EUR = European descent. (XLSX) [file pgen.1010609.s004.xlsx]

## Sheet: Sheet1
Supplemental Table 4: APOL1 haplotype counts in the DME and control cohorts
	DME Cohort					Control Cohort
Category	N (%)	AFR N(%)	AMR N(%)	EAS N(%)	EUR N(%)	N (%)	AFR N(%)	AMR N(%)	EAS N(%)	EUR N(%)
KIK	532 (44.52%)	8 (8.08%)	57 (65.52%)	47 (53.41%)	424 (46.04%)	2881 (61.26%)	48 (13.75%)	265 (76.37%)	244 (69.52%)	2324 (63.57%)
EMR	566 (47.36%)	6 (6.06%)	25 (28.74%)	41 (46.59%)	496 (53.85%)	1527 (32.47%)	31 (8.88%)	62 (17.87%)	107 (30.48%)	1327 (36.30%)
EIK G0	17 (1.42%)	14 (14.14%)	3 (3.45%)	0 (0.00%)	0 (0.00%)	80 (1.70%)	71 (20.34%)	9 (2.59%)	0 (0.00%)	0 (0.00%)
EIK G1	37 (3.10%)	35 (35.35%)	2 (2.30%)	0 (0.00%)	0 (0.00%)	119 (2.53%)	116 (33.24%)	3 (0.86%)	0 (0.00%)	0 (0.00%)
EIK G2	13 (1.09%)	13 (13.13%)	0 (0.00%)	0 (0.00%)	0 (0.00%)	72 (1.53%)	70 (20.06%)	2 (0.58%)	0 (0.00%)	0 (0.00%)
Other	30 (2.51%)	23 (23.23%)	0 (0.00%)	0 (0.00%)	1 (0.11%)	24 (0.51%)	13 (3.72%)	6 (1.73%)	0 (0.00%)	5 (0.14%)
* AFR=African descent; EUR=European descent; AMR=AdMixed American descent; EAS=East Asian descent
