# Supplementary material for: Multi-ancestry GWAS analysis identifies two novel loci associated with diabetic eye disease and highlights APOL1 as a high risk locus in patients with diabetic macular edema
Source: PLoS Genet. 2023 Aug 16;19(8):e1010609. doi: 10.1371/journal.pgen.1010609 (PMC10461827; doi:10.1371/journal.pgen.1010609)
Supplement: S5 Table — (XLSX) [file pgen.1010609.s005.xlsx]

## Sheet: Sheet1
Supplemental Table 5: DME patient demographics for kidney disease sensitivity analysis
Normal kidney function	Combined	AFR	AMR	EAS	EUR
N	623	46	38	56	483
Age, mean (sd)	61.4 (9.9)	60.7 (7.9)	59.8 (10.3)	61.2 (10.4)	61.6 (10.0)
Female, N(%)	269 (43.1%)	16 (34.8%)	28 (73.7%)	30 (53.6%)	195 (40.4%)
Albumin, mean (sd)	44.2 (3.1)	44.2 (3.1)	42.7 (3.1)	43.9 (3.3)	44.4 (3.0)
Creatinine, mean (sd)	78.6 (18.6)	82.5 (19.5)	75.5 (18.6)	80.3 (23.2)	78.3 (17.9)
Bun, mean (sd)	6.0 (1.4)	5.6 (1.4)	6.1 (1.4)	6.1 (1.4)	6.0 (1.3)
Protein, mean (sd)	72.1 (4.4)	74.5 (4.7)	71.2 (4.2)	72.4 (4.5)	71.8 (4.4)
AC ratio, mean (sd)	5.2 (1.2)	5.0 (1.3)	5.3 (1.2)	5.2 (1.4)	5.3 (1.2)
Kidney disease	Combined	AFR	AMR	EAS	EUR
N	293	18	28	17	230
Age, mean (sd)	63.7 (9.7)	57.9 (11.8)	58.7 (10.4)	64.8 (8.1)	64.7 (9.2)
Female, N(%)	140 (47.8%)	9 (50%)	18 (64.3%)	15 (88.2%)	98 (42.6%)
Albumin, mean (sd)	42.1 (4.5)	41.3 (5.0)	39.7 (5.7)	43.4 (4.2)	42.3 (4.2)
Creatinine, mean (sd)	127.8 (53.4)	163.6 (76.0)	130.4 (49.2)	118.2 (27.9)	125.5 (53.0)
Bun, mean (sd)	11.5 (4.0)	11.6 (3.5)	12.4 (4.1)	9.8 (2.6)	11.6 (4.0)
Protein, mean (sd)	71.0 (6.8)	72.9 (6.4)	69.7 (8.1)	73.8 (7.1)	70.8 (6.6)
AC ratio, mean (sd)	3.5 (1.3)	2.6 (1.1)	3.2 (1.5)	3.4 (0.9)	3.4 (1.3)
* AFR=African descent; EUR=European descent; AMR=AdMixed American descent; EAS=East Asian descent
