# Supplementary material for: Multi-ancestry GWAS analysis identifies two novel loci associated with diabetic eye disease and highlights APOL1 as a high risk locus in patients with diabetic macular edema
Source: PLoS Genet. 2023 Aug 16;19(8):e1010609. doi: 10.1371/journal.pgen.1010609 (PMC10461827; doi:10.1371/journal.pgen.1010609)
Supplement: S6 Table — (XLSX) [file pgen.1010609.s006.xlsx]

## Sheet: Sheet1
Supplemental Table 6: Annotation of SNPs in Chr 19 locus
							CDNA		CDS		AA
CHR	BP	SNP	EFFECT	GENE	HGVS_C	HGVS_P	POS	LEN	POS	LEN	POS	LEN
19	17023349	rs12978319	intron	CPAMD8	c.234-1168A>C		-1	-1	-1	-1	-1	-1
19	17023349	rs12978319	intron	CPAMD8	c.93-1168A>C		-1	-1	-1	-1	-1	-1
19	17024193	rs62126014	intron	CPAMD8	c.234-2012G>A		-1	-1	-1	-1	-1	-1
19	17024193	rs62126014	intron	CPAMD8	c.93-2012G>A		-1	-1	-1	-1	-1	-1
19	17024367	rs116271726	intron	CPAMD8	c.233+2184C>G		-1	-1	-1	-1	-1	-1
19	17024367	rs116271726	intron	CPAMD8	c.92+2184C>G		-1	-1	-1	-1	-1	-1
19	17024826	rs117589420	intron	CPAMD8	c.233+1725A>G		-1	-1	-1	-1	-1	-1
19	17024826	rs117589420	intron	CPAMD8	c.92+1725A>G		-1	-1	-1	-1	-1	-1
19	17026480	rs11878608	intron	CPAMD8	c.233+71G>T		-1	-1	-1	-1	-1	-1
19	17026480	rs11878608	intron	CPAMD8	c.92+71G>T		-1	-1	-1	-1	-1	-1
19	17026979	rs3745347	upstream_gene	CPAMD8	c.-196G>T		-1	-1	-1	-1	-1	-1
19	17026979	rs3745347	upstream_gene	CPAMD8	c.-337G>T		-1	-1	-1	-1	-1	-1
19	17026979	rs3745347	intergenic_region	CPAMD8-HAUS8	n.17026979C>A		-1	-1	-1	-1	-1	-1
19	17027962	rs6512159	upstream_gene	CPAMD8	c.-1179C>T		-1	-1	-1	-1	-1	-1
19	17027962	rs6512159	upstream_gene	CPAMD8	c.-1320C>T		-1	-1	-1	-1	-1	-1
19	17027962	rs6512159	intergenic_region	CPAMD8-HAUS8	n.17027962G>A		-1	-1	-1	-1	-1	-1
19	17028175	rs4808069	upstream_gene	CPAMD8	c.-1392A>G		-1	-1	-1	-1	-1	-1
19	17028175	rs4808069	upstream_gene	CPAMD8	c.-1533A>G		-1	-1	-1	-1	-1	-1
19	17028175	rs4808069	intergenic_region	CPAMD8-HAUS8	n.17028175T>C		-1	-1	-1	-1	-1	-1
19	17028394	rs73018344	upstream_gene	CPAMD8	c.-1611C>T		-1	-1	-1	-1	-1	-1
19	17028394	rs73018344	upstream_gene	CPAMD8	c.-1752C>T		-1	-1	-1	-1	-1	-1
19	17028394	rs73018344	intergenic_region	CPAMD8-HAUS8	n.17028394G>A		-1	-1	-1	-1	-1	-1
19	17028571	rs7256459	upstream_gene	CPAMD8	c.-1788G>C		-1	-1	-1	-1	-1	-1
19	17028571	rs7256459	upstream_gene	CPAMD8	c.-1929G>C		-1	-1	-1	-1	-1	-1
19	17028571	rs7256459	intergenic_region	CPAMD8-HAUS8	n.17028571C>G		-1	-1	-1	-1	-1	-1
19	17028890	rs11672734	upstream_gene	CPAMD8	c.-2107G>C		-1	-1	-1	-1	-1	-1
19	17028890	rs11672734	upstream_gene	CPAMD8	c.-2248G>C		-1	-1	-1	-1	-1	-1
19	17028890	rs11672734	intergenic_region	CPAMD8-HAUS8	n.17028890C>G		-1	-1	-1	-1	-1	-1
19	17029366	rs141325687	upstream_gene	CPAMD8	c.-2583C>T		-1	-1	-1	-1	-1	-1
19	17029366	rs141325687	upstream_gene	CPAMD8	c.-2724C>T		-1	-1	-1	-1	-1	-1
19	17029366	rs141325687	intergenic_region	CPAMD8-HAUS8	n.17029366G>A		-1	-1	-1	-1	-1	-1
19	17029487	rs11880905	upstream_gene	CPAMD8	c.-2704T>C		-1	-1	-1	-1	-1	-1
19	17029487	rs11880905	upstream_gene	CPAMD8	c.-2845T>C		-1	-1	-1	-1	-1	-1
19	17029487	rs11880905	intergenic_region	CPAMD8-HAUS8	n.17029487A>G		-1	-1	-1	-1	-1	-1
19	17029547	rs73018346	upstream_gene	CPAMD8	c.-2764G>A		-1	-1	-1	-1	-1	-1
19	17029547	rs73018346	upstream_gene	CPAMD8	c.-2905G>A		-1	-1	-1	-1	-1	-1
19	17029547	rs73018346	intergenic_region	CPAMD8-HAUS8	n.17029547C>T		-1	-1	-1	-1	-1	-1
19	17029731	rs12985340	upstream_gene	CPAMD8	c.-2948C>T		-1	-1	-1	-1	-1	-1
19	17029731	rs12985340	upstream_gene	CPAMD8	c.-3089C>T		-1	-1	-1	-1	-1	-1
19	17029731	rs12985340	intergenic_region	CPAMD8-HAUS8	n.17029731G>A		-1	-1	-1	-1	-1	-1
19	17030270	rs76870245	upstream_gene	CPAMD8	c.-3487A>G		-1	-1	-1	-1	-1	-1
19	17030270	rs76870245	upstream_gene	CPAMD8	c.-3628A>G		-1	-1	-1	-1	-1	-1
19	17030270	rs76870245	intergenic_region	CPAMD8-HAUS8	n.17030270T>C		-1	-1	-1	-1	-1	-1
19	17030435	rs78077033	upstream_gene	CPAMD8	c.-3652A>G		-1	-1	-1	-1	-1	-1
19	17030435	rs78077033	upstream_gene	CPAMD8	c.-3793A>G		-1	-1	-1	-1	-1	-1
19	17030435	rs78077033	intergenic_region	CPAMD8-HAUS8	n.17030435T>C		-1	-1	-1	-1	-1	-1
19	17031807	rs12972373	upstream_gene	CPAMD8	c.-5024C>G		-1	-1	-1	-1	-1	-1
19	17031807	rs12972373	upstream_gene	CPAMD8	c.-5165C>G		-1	-1	-1	-1	-1	-1
19	17031807	rs12972373	intergenic_region	CPAMD8-HAUS8	n.17031807G>C		-1	-1	-1	-1	-1	-1
19	17033299	rs12982156	intergenic_region	CPAMD8-HAUS8	n.17033299G>A		-1	-1	-1	-1	-1	-1
19	17034436	rs10411893	intergenic_region	CPAMD8-HAUS8	n.17034436G>C		-1	-1	-1	-1	-1	-1
19	17034462	rs34465381	intergenic_region	CPAMD8-HAUS8	n.17034462A>G		-1	-1	-1	-1	-1	-1
19	17035030	rs12983381	intergenic_region	CPAMD8-HAUS8	n.17035030G>A		-1	-1	-1	-1	-1	-1
19	17035491	rs12984771	intergenic_region	CPAMD8-HAUS8	n.17035491A>T		-1	-1	-1	-1	-1	-1
19	17035990	rs113326229	intergenic_region	CPAMD8-HAUS8	n.17035990C>T		-1	-1	-1	-1	-1	-1
19	17037286	rs755088	intergenic_region	CPAMD8-HAUS8	n.17037286C>T		-1	-1	-1	-1	-1	-1
19	17037346	rs873513	intergenic_region	CPAMD8-HAUS8	n.17037346G>A		-1	-1	-1	-1	-1	-1
19	17037355	rs8107753	intergenic_region	CPAMD8-HAUS8	n.17037355C>T		-1	-1	-1	-1	-1	-1
19	17037610	rs755086	intergenic_region	CPAMD8-HAUS8	n.17037610A>G		-1	-1	-1	-1	-1	-1
19	17038658	rs1079180	intergenic_region	CPAMD8-HAUS8	n.17038658G>A		-1	-1	-1	-1	-1	-1
19	17039269	rs73928426	intergenic_region	CPAMD8-HAUS8	n.17039269C>T		-1	-1	-1	-1	-1	-1
19	17040105	rs73499195	intergenic_region	CPAMD8-HAUS8	n.17040105G>C		-1	-1	-1	-1	-1	-1
19	17040183	rs11881707	intergenic_region	CPAMD8-HAUS8	n.17040183G>T		-1	-1	-1	-1	-1	-1
19	17040280	rs111782133	intergenic_region	CPAMD8-HAUS8	n.17040280T>C		-1	-1	-1	-1	-1	-1
19	17040534	rs145507611	intergenic_region	CPAMD8-HAUS8	n.17040534T>C		-1	-1	-1	-1	-1	-1
19	17040599	rs10854154	intergenic_region	CPAMD8-HAUS8	n.17040599A>C		-1	-1	-1	-1	-1	-1
19	17040929	rs7255813	intergenic_region	CPAMD8-HAUS8	n.17040929G>A		-1	-1	-1	-1	-1	-1
19	17041310	rs113073049	intergenic_region	CPAMD8-HAUS8	n.17041310C>T		-1	-1	-1	-1	-1	-1
19	17041422	rs35555265	intergenic_region	CPAMD8-HAUS8	n.17041422C>T		-1	-1	-1	-1	-1	-1
19	17041519	rs35664112	intergenic_region	CPAMD8-HAUS8	n.17041519A>T		-1	-1	-1	-1	-1	-1
19	17041622	rs71338608	intergenic_region	CPAMD8-HAUS8	n.17041622A>G		-1	-1	-1	-1	-1	-1
19	17041742	rs16981567	intergenic_region	CPAMD8-HAUS8	n.17041742A>G		-1	-1	-1	-1	-1	-1
19	17041827	rs28681264	intergenic_region	CPAMD8-HAUS8	n.17041827A>G		-1	-1	-1	-1	-1	-1
19	17042010	rs7259798	intergenic_region	CPAMD8-HAUS8	n.17042010T>C		-1	-1	-1	-1	-1	-1
19	17042052	rs7260300	intergenic_region	CPAMD8-HAUS8	n.17042052G>A		-1	-1	-1	-1	-1	-1
19	17042339	rs7259285	intergenic_region	CPAMD8-HAUS8	n.17042339G>A		-1	-1	-1	-1	-1	-1
19	17042442	rs76678407	intergenic_region	CPAMD8-HAUS8	n.17042442C>T		-1	-1	-1	-1	-1	-1
19	17042678	rs7252005	intergenic_region	CPAMD8-HAUS8	n.17042678C>T		-1	-1	-1	-1	-1	-1
19	17042822	rs112283424	intergenic_region	CPAMD8-HAUS8	n.17042822A>G		-1	-1	-1	-1	-1	-1
19	17043290	rs10408548	intergenic_region	CPAMD8-HAUS8	n.17043290G>A		-1	-1	-1	-1	-1	-1
19	17043385	rs34563036	intergenic_region	CPAMD8-HAUS8	n.17043385C>T		-1	-1	-1	-1	-1	-1
19	17043995	rs12459970	intergenic_region	CPAMD8-HAUS8	n.17043995G>A		-1	-1	-1	-1	-1	-1
19	17044162	rs1548079	intergenic_region	CPAMD8-HAUS8	n.17044162T>G		-1	-1	-1	-1	-1	-1
19	17044303	rs35458678	intergenic_region	CPAMD8-HAUS8	n.17044303G>T		-1	-1	-1	-1	-1	-1
19	17045177	rs73018364	downstream_gene	HAUS8	c.*4696G>A		-1	-1	-1	-1	-1	-1
19	17045177	rs73018364	downstream_gene	HAUS8	n.*4584G>A		-1	-1	-1	-1	-1	-1
19	17045177	rs73018364	downstream_gene	HAUS8	c.*23894G>A		-1	-1	-1	-1	-1	-1
19	17045177	rs73018364	intergenic_region	CPAMD8-HAUS8	n.17045177C>T		-1	-1	-1	-1	-1	-1
19	17045363	rs10422501	downstream_gene	HAUS8	c.*4510A>G		-1	-1	-1	-1	-1	-1
19	17045363	rs10422501	downstream_gene	HAUS8	n.*4398A>G		-1	-1	-1	-1	-1	-1
19	17045363	rs10422501	downstream_gene	HAUS8	c.*23708A>G		-1	-1	-1	-1	-1	-1
19	17045363	rs10422501	intergenic_region	CPAMD8-HAUS8	n.17045363T>C		-1	-1	-1	-1	-1	-1
19	17045492	rs12459601	downstream_gene	HAUS8	c.*4381G>A		-1	-1	-1	-1	-1	-1
19	17045492	rs12459601	downstream_gene	HAUS8	n.*4269G>A		-1	-1	-1	-1	-1	-1
19	17045492	rs12459601	downstream_gene	HAUS8	c.*23579G>A		-1	-1	-1	-1	-1	-1
19	17045492	rs12459601	intergenic_region	CPAMD8-HAUS8	n.17045492C>T		-1	-1	-1	-1	-1	-1
19	17045602	rs73502593	downstream_gene	HAUS8	c.*4271T>C		-1	-1	-1	-1	-1	-1
19	17045602	rs73502593	downstream_gene	HAUS8	n.*4159T>C		-1	-1	-1	-1	-1	-1
19	17045602	rs73502593	downstream_gene	HAUS8	c.*23469T>C		-1	-1	-1	-1	-1	-1
19	17045602	rs73502593	intergenic_region	CPAMD8-HAUS8	n.17045602A>G		-1	-1	-1	-1	-1	-1
19	17045691	rs12459625	downstream_gene	HAUS8	c.*4182A>G		-1	-1	-1	-1	-1	-1
19	17045691	rs12459625	downstream_gene	HAUS8	n.*4070A>G		-1	-1	-1	-1	-1	-1
19	17045691	rs12459625	downstream_gene	HAUS8	c.*23380A>G		-1	-1	-1	-1	-1	-1
19	17045691	rs12459625	intergenic_region	CPAMD8-HAUS8	n.17045691T>C		-1	-1	-1	-1	-1	-1
19	17045727	rs12972764	downstream_gene	HAUS8	c.*4146A>G		-1	-1	-1	-1	-1	-1
19	17045727	rs12972764	downstream_gene	HAUS8	n.*4034A>G		-1	-1	-1	-1	-1	-1
19	17045727	rs12972764	downstream_gene	HAUS8	c.*23344A>G		-1	-1	-1	-1	-1	-1
19	17045727	rs12972764	intergenic_region	CPAMD8-HAUS8	n.17045727T>C		-1	-1	-1	-1	-1	-1
19	17045850	rs78512565	downstream_gene	HAUS8	c.*4023G>A		-1	-1	-1	-1	-1	-1
19	17045850	rs78512565	downstream_gene	HAUS8	n.*3911G>A		-1	-1	-1	-1	-1	-1
19	17045850	rs78512565	downstream_gene	HAUS8	c.*23221G>A		-1	-1	-1	-1	-1	-1
19	17045850	rs78512565	intergenic_region	CPAMD8-HAUS8	n.17045850C>T		-1	-1	-1	-1	-1	-1
19	17046253	rs369423713	downstream_gene	HAUS8	c.*3620G>A		-1	-1	-1	-1	-1	-1
19	17046253	rs369423713	downstream_gene	HAUS8	n.*3508G>A		-1	-1	-1	-1	-1	-1
19	17046253	rs369423713	downstream_gene	HAUS8	c.*22818G>A		-1	-1	-1	-1	-1	-1
19	17046253	rs369423713	intergenic_region	CPAMD8-HAUS8	n.17046253C>T		-1	-1	-1	-1	-1	-1
19	17046254	rs1555795551	downstream_gene	HAUS8	c.*3619G>A		-1	-1	-1	-1	-1	-1
19	17046254	rs1555795551	downstream_gene	HAUS8	n.*3507G>A		-1	-1	-1	-1	-1	-1
19	17046254	rs1555795551	downstream_gene	HAUS8	c.*22817G>A		-1	-1	-1	-1	-1	-1
19	17046254	rs1555795551	intergenic_region	CPAMD8-HAUS8	n.17046254C>T		-1	-1	-1	-1	-1	-1
19	17046464	rs7258225	downstream_gene	HAUS8	c.*3409G>T		-1	-1	-1	-1	-1	-1
19	17046464	rs7258225	downstream_gene	HAUS8	n.*3297G>T		-1	-1	-1	-1	-1	-1
19	17046464	rs7258225	downstream_gene	HAUS8	c.*22607G>T		-1	-1	-1	-1	-1	-1
19	17046464	rs7258225	intergenic_region	CPAMD8-HAUS8	n.17046464C>A		-1	-1	-1	-1	-1	-1
19	17046484	rs79344534	downstream_gene	HAUS8	c.*3389G>A		-1	-1	-1	-1	-1	-1
19	17046484	rs79344534	downstream_gene	HAUS8	n.*3277G>A		-1	-1	-1	-1	-1	-1
19	17046484	rs79344534	downstream_gene	HAUS8	c.*22587G>A		-1	-1	-1	-1	-1	-1
19	17046484	rs79344534	intergenic_region	CPAMD8-HAUS8	n.17046484C>T		-1	-1	-1	-1	-1	-1
19	17046798	rs118025973	downstream_gene	HAUS8	c.*3075G>A		-1	-1	-1	-1	-1	-1
19	17046798	rs118025973	downstream_gene	HAUS8	n.*2963G>A		-1	-1	-1	-1	-1	-1
19	17046798	rs118025973	downstream_gene	HAUS8	c.*22273G>A		-1	-1	-1	-1	-1	-1
19	17046798	rs118025973	downstream_gene	HAUS8	n.*4885G>A		-1	-1	-1	-1	-1	-1
19	17046798	rs118025973	intergenic_region	CPAMD8-HAUS8	n.17046798C>T		-1	-1	-1	-1	-1	-1
19	17047217	rs12982665	upstream_gene	CTD-2528A14.3	n.-4777C>T		-1	-1	-1	-1	-1	-1
19	17047217	rs12982665	downstream_gene	HAUS8	c.*2656G>A		-1	-1	-1	-1	-1	-1
19	17047217	rs12982665	downstream_gene	HAUS8	n.*2544G>A		-1	-1	-1	-1	-1	-1
19	17047217	rs12982665	downstream_gene	HAUS8	c.*21854G>A		-1	-1	-1	-1	-1	-1
19	17047217	rs12982665	downstream_gene	HAUS8	n.*4466G>A		-1	-1	-1	-1	-1	-1
19	17047217	rs12982665	intergenic_region	CPAMD8-HAUS8	n.17047217C>T		-1	-1	-1	-1	-1	-1
19	17047282	rs111818766	upstream_gene	CTD-2528A14.3	n.-4712G>A		-1	-1	-1	-1	-1	-1
19	17047282	rs111818766	downstream_gene	HAUS8	c.*2591C>T		-1	-1	-1	-1	-1	-1
19	17047282	rs111818766	downstream_gene	HAUS8	n.*2479C>T		-1	-1	-1	-1	-1	-1
19	17047282	rs111818766	downstream_gene	HAUS8	c.*21789C>T		-1	-1	-1	-1	-1	-1
19	17047282	rs111818766	downstream_gene	HAUS8	n.*4401C>T		-1	-1	-1	-1	-1	-1
19	17047282	rs111818766	intergenic_region	CPAMD8-HAUS8	n.17047282G>A		-1	-1	-1	-1	-1	-1
19	17047335	rs67257959	upstream_gene	CTD-2528A14.3	n.-4659T>C		-1	-1	-1	-1	-1	-1
19	17047335	rs67257959	downstream_gene	HAUS8	c.*2538A>G		-1	-1	-1	-1	-1	-1
19	17047335	rs67257959	downstream_gene	HAUS8	n.*2426A>G		-1	-1	-1	-1	-1	-1
19	17047335	rs67257959	downstream_gene	HAUS8	c.*21736A>G		-1	-1	-1	-1	-1	-1
19	17047335	rs67257959	downstream_gene	HAUS8	n.*4348A>G		-1	-1	-1	-1	-1	-1
19	17047335	rs67257959	intergenic_region	CPAMD8-HAUS8	n.17047335T>C		-1	-1	-1	-1	-1	-1
19	17047477	rs35028576	upstream_gene	CTD-2528A14.3	n.-4517G>A		-1	-1	-1	-1	-1	-1
19	17047477	rs35028576	downstream_gene	HAUS8	c.*2396C>T		-1	-1	-1	-1	-1	-1
19	17047477	rs35028576	downstream_gene	HAUS8	n.*2284C>T		-1	-1	-1	-1	-1	-1
19	17047477	rs35028576	downstream_gene	HAUS8	c.*21594C>T		-1	-1	-1	-1	-1	-1
19	17047477	rs35028576	downstream_gene	HAUS8	n.*4206C>T		-1	-1	-1	-1	-1	-1
19	17047477	rs35028576	intergenic_region	CPAMD8-HAUS8	n.17047477G>A		-1	-1	-1	-1	-1	-1
19	17047884	rs16981571	upstream_gene	CTD-2528A14.3	n.-4110G>A		-1	-1	-1	-1	-1	-1
19	17047884	rs16981571	downstream_gene	HAUS8	c.*1989C>T		-1	-1	-1	-1	-1	-1
19	17047884	rs16981571	downstream_gene	HAUS8	n.*1877C>T		-1	-1	-1	-1	-1	-1
19	17047884	rs16981571	downstream_gene	HAUS8	c.*11735C>T		-1	-1	-1	-1	-1	-1
19	17047884	rs16981571	downstream_gene	HAUS8	c.*21187C>T		-1	-1	-1	-1	-1	-1
19	17047884	rs16981571	downstream_gene	HAUS8	n.*3799C>T		-1	-1	-1	-1	-1	-1
19	17047884	rs16981571	intergenic_region	CPAMD8-HAUS8	n.17047884G>A		-1	-1	-1	-1	-1	-1
19	17048087	rs55740319	upstream_gene	CTD-2528A14.3	n.-3907G>A		-1	-1	-1	-1	-1	-1
19	17048087	rs55740319	downstream_gene	HAUS8	c.*1786C>T		-1	-1	-1	-1	-1	-1
19	17048087	rs55740319	downstream_gene	HAUS8	n.*1674C>T		-1	-1	-1	-1	-1	-1
19	17048087	rs55740319	downstream_gene	HAUS8	c.*11532C>T		-1	-1	-1	-1	-1	-1
19	17048087	rs55740319	downstream_gene	HAUS8	c.*20984C>T		-1	-1	-1	-1	-1	-1
19	17048087	rs55740319	downstream_gene	HAUS8	n.*3596C>T		-1	-1	-1	-1	-1	-1
19	17048087	rs55740319	intergenic_region	CPAMD8-HAUS8	n.17048087G>A		-1	-1	-1	-1	-1	-1
19	17048134	rs12459319	upstream_gene	CTD-2528A14.3	n.-3860G>C		-1	-1	-1	-1	-1	-1
19	17048134	rs12459319	downstream_gene	HAUS8	c.*1739C>G		-1	-1	-1	-1	-1	-1
19	17048134	rs12459319	downstream_gene	HAUS8	n.*1627C>G		-1	-1	-1	-1	-1	-1
19	17048134	rs12459319	downstream_gene	HAUS8	c.*11485C>G		-1	-1	-1	-1	-1	-1
19	17048134	rs12459319	downstream_gene	HAUS8	c.*20937C>G		-1	-1	-1	-1	-1	-1
19	17048134	rs12459319	downstream_gene	HAUS8	n.*3549C>G		-1	-1	-1	-1	-1	-1
19	17048134	rs12459319	intergenic_region	CPAMD8-HAUS8	n.17048134G>C		-1	-1	-1	-1	-1	-1
19	17048536	rs7251188	upstream_gene	CTD-2528A14.3	n.-3458A>C		-1	-1	-1	-1	-1	-1
19	17048536	rs7251188	downstream_gene	HAUS8	c.*1337T>G		-1	-1	-1	-1	-1	-1
19	17048536	rs7251188	downstream_gene	HAUS8	n.*1225T>G		-1	-1	-1	-1	-1	-1
19	17048536	rs7251188	downstream_gene	HAUS8	c.*11083T>G		-1	-1	-1	-1	-1	-1
19	17048536	rs7251188	downstream_gene	HAUS8	c.*20535T>G		-1	-1	-1	-1	-1	-1
19	17048536	rs7251188	downstream_gene	HAUS8	n.*3147T>G		-1	-1	-1	-1	-1	-1
19	17048536	rs7251188	intergenic_region	CPAMD8-HAUS8	n.17048536A>C		-1	-1	-1	-1	-1	-1
19	17048913	rs62126021	upstream_gene	CTD-2528A14.3	n.-3081C>G		-1	-1	-1	-1	-1	-1
19	17048913	rs62126021	downstream_gene	HAUS8	c.*960G>C		-1	-1	-1	-1	-1	-1
19	17048913	rs62126021	downstream_gene	HAUS8	n.*848G>C		-1	-1	-1	-1	-1	-1
19	17048913	rs62126021	downstream_gene	HAUS8	c.*10706G>C		-1	-1	-1	-1	-1	-1
19	17048913	rs62126021	downstream_gene	HAUS8	c.*20158G>C		-1	-1	-1	-1	-1	-1
19	17048913	rs62126021	downstream_gene	HAUS8	n.*2770G>C		-1	-1	-1	-1	-1	-1
19	17048913	rs62126021	intergenic_region	CPAMD8-HAUS8	n.17048913C>G		-1	-1	-1	-1	-1	-1
19	17048969	rs8106184	upstream_gene	CTD-2528A14.3	n.-3025A>C		-1	-1	-1	-1	-1	-1
19	17048969	rs8106184	downstream_gene	HAUS8	c.*904T>G		-1	-1	-1	-1	-1	-1
19	17048969	rs8106184	downstream_gene	HAUS8	n.*792T>G		-1	-1	-1	-1	-1	-1
19	17048969	rs8106184	downstream_gene	HAUS8	c.*10650T>G		-1	-1	-1	-1	-1	-1
19	17048969	rs8106184	downstream_gene	HAUS8	c.*20102T>G		-1	-1	-1	-1	-1	-1
19	17048969	rs8106184	downstream_gene	HAUS8	n.*2714T>G		-1	-1	-1	-1	-1	-1
19	17048969	rs8106184	intergenic_region	CPAMD8-HAUS8	n.17048969A>C		-1	-1	-1	-1	-1	-1
19	17049152	rs8105085	upstream_gene	CTD-2528A14.3	n.-2842G>A		-1	-1	-1	-1	-1	-1
19	17049152	rs8105085	downstream_gene	HAUS8	c.*721C>T		-1	-1	-1	-1	-1	-1
19	17049152	rs8105085	downstream_gene	HAUS8	n.*609C>T		-1	-1	-1	-1	-1	-1
19	17049152	rs8105085	downstream_gene	HAUS8	c.*10467C>T		-1	-1	-1	-1	-1	-1
19	17049152	rs8105085	downstream_gene	HAUS8	c.*19919C>T		-1	-1	-1	-1	-1	-1
19	17049152	rs8105085	downstream_gene	HAUS8	n.*2531C>T		-1	-1	-1	-1	-1	-1
19	17049152	rs8105085	intergenic_region	CPAMD8-HAUS8	n.17049152G>A		-1	-1	-1	-1	-1	-1
19	17049212	rs78577728	upstream_gene	CTD-2528A14.3	n.-2782G>A		-1	-1	-1	-1	-1	-1
19	17049212	rs78577728	downstream_gene	HAUS8	c.*661C>T		-1	-1	-1	-1	-1	-1
19	17049212	rs78577728	downstream_gene	HAUS8	n.*549C>T		-1	-1	-1	-1	-1	-1
19	17049212	rs78577728	downstream_gene	HAUS8	c.*10407C>T		-1	-1	-1	-1	-1	-1
19	17049212	rs78577728	downstream_gene	HAUS8	c.*19859C>T		-1	-1	-1	-1	-1	-1
19	17049212	rs78577728	downstream_gene	HAUS8	n.*2471C>T		-1	-1	-1	-1	-1	-1
19	17049212	rs78577728	intergenic_region	CPAMD8-HAUS8	n.17049212G>A		-1	-1	-1	-1	-1	-1
19	17049754	rs4808557	3_prime_UTR	HAUS8	c.*119A>G		-1	-1	-1	-1	-1	-1
19	17049754	rs4808557	upstream_gene	CTD-2528A14.3	n.-2240T>C		-1	-1	-1	-1	-1	-1
19	17049754	rs4808557	downstream_gene	HAUS8	c.*119A>G		-1	-1	-1	-1	-1	-1
19	17049754	rs4808557	downstream_gene	HAUS8	n.*7A>G		-1	-1	-1	-1	-1	-1
19	17049754	rs4808557	downstream_gene	HAUS8	c.*9865A>G		-1	-1	-1	-1	-1	-1
19	17049754	rs4808557	downstream_gene	HAUS8	c.*19317A>G		-1	-1	-1	-1	-1	-1
19	17049754	rs4808557	downstream_gene	HAUS8	n.*1929A>G		-1	-1	-1	-1	-1	-1
19	17049910	rs61735360	missense	HAUS8	c.1196C>T	p.Pro399Leu	1387	1568	1196	1233	399	410
19	17049910	rs61735360	missense	HAUS8	c.1013C>T	p.Pro338Leu	3032	3176	1013	1050	338	349
19	17049910	rs61735360	missense	HAUS8	c.1193C>T	p.Pro398Leu	1396	1545	1193	1230	398	409
19	17049910	rs61735360	upstream_gene	CTD-2528A14.3	n.-2084G>A		-1	-1	-1	-1	-1	-1
19	17049910	rs61735360	downstream_gene	HAUS8	c.*9709C>T		-1	-1	-1	-1	-1	-1
19	17049910	rs61735360	downstream_gene	HAUS8	c.*19161C>T		-1	-1	-1	-1	-1	-1
19	17049910	rs61735360	downstream_gene	HAUS8	n.*1773C>T		-1	-1	-1	-1	-1	-1
19	17049910	rs61735360	non_coding_transcript_exon	HAUS8	n.526C>T		-1	-1	-1	-1	-1	-1
19	17050283	rs7260259	upstream_gene	CTD-2528A14.3	n.-1711C>T		-1	-1	-1	-1	-1	-1
19	17050283	rs7260259	downstream_gene	HAUS8	c.*9336G>A		-1	-1	-1	-1	-1	-1
19	17050283	rs7260259	downstream_gene	HAUS8	n.*1400G>A		-1	-1	-1	-1	-1	-1
19	17050283	rs7260259	intron	HAUS8	c.930-107G>A		-1	-1	-1	-1	-1	-1
19	17050283	rs7260259	intron	HAUS8	c.747-107G>A		-1	-1	-1	-1	-1	-1
19	17050283	rs7260259	intron	HAUS8	n.260-107G>A		-1	-1	-1	-1	-1	-1
19	17050283	rs7260259	intron	HAUS8	c.927-107G>A		-1	-1	-1	-1	-1	-1
19	17050283	rs7260259	intron	HAUS8	c.*823-107G>A		-1	-1	-1	-1	-1	-1
19	17050333	rs76937042	upstream_gene	CTD-2528A14.3	n.-1661C>A		-1	-1	-1	-1	-1	-1
19	17050333	rs76937042	downstream_gene	HAUS8	c.*9286G>T		-1	-1	-1	-1	-1	-1
19	17050333	rs76937042	downstream_gene	HAUS8	n.*1350G>T		-1	-1	-1	-1	-1	-1
19	17050333	rs76937042	intron	HAUS8	c.930-157G>T		-1	-1	-1	-1	-1	-1
19	17050333	rs76937042	intron	HAUS8	c.747-157G>T		-1	-1	-1	-1	-1	-1
19	17050333	rs76937042	intron	HAUS8	n.260-157G>T		-1	-1	-1	-1	-1	-1
19	17050333	rs76937042	intron	HAUS8	c.927-157G>T		-1	-1	-1	-1	-1	-1
19	17050333	rs76937042	intron	HAUS8	c.*823-157G>T		-1	-1	-1	-1	-1	-1
19	17050608	rs116999135	upstream_gene	CTD-2528A14.3	n.-1386T>A		-1	-1	-1	-1	-1	-1
19	17050608	rs116999135	downstream_gene	HAUS8	c.*9011A>T		-1	-1	-1	-1	-1	-1
19	17050608	rs116999135	downstream_gene	HAUS8	n.*1075A>T		-1	-1	-1	-1	-1	-1
19	17050608	rs116999135	intron	HAUS8	c.930-432A>T		-1	-1	-1	-1	-1	-1
19	17050608	rs116999135	intron	HAUS8	c.747-432A>T		-1	-1	-1	-1	-1	-1
19	17050608	rs116999135	intron	HAUS8	n.260-432A>T		-1	-1	-1	-1	-1	-1
19	17050608	rs116999135	intron	HAUS8	c.927-432A>T		-1	-1	-1	-1	-1	-1
19	17050608	rs116999135	intron	HAUS8	c.*823-432A>T		-1	-1	-1	-1	-1	-1
19	17050780	rs12461129	upstream_gene	CTD-2528A14.3	n.-1214C>T		-1	-1	-1	-1	-1	-1
19	17050780	rs12461129	downstream_gene	HAUS8	c.*8839G>A		-1	-1	-1	-1	-1	-1
19	17050780	rs12461129	downstream_gene	HAUS8	n.*903G>A		-1	-1	-1	-1	-1	-1
19	17050780	rs12461129	intron	HAUS8	c.930-604G>A		-1	-1	-1	-1	-1	-1
19	17050780	rs12461129	intron	HAUS8	c.747-604G>A		-1	-1	-1	-1	-1	-1
19	17050780	rs12461129	intron	HAUS8	n.260-604G>A		-1	-1	-1	-1	-1	-1
19	17050780	rs12461129	intron	HAUS8	c.927-604G>A		-1	-1	-1	-1	-1	-1
19	17050780	rs12461129	intron	HAUS8	c.*823-604G>A		-1	-1	-1	-1	-1	-1
19	17050877	rs12461016	upstream_gene	CTD-2528A14.3	n.-1117G>A		-1	-1	-1	-1	-1	-1
19	17050877	rs12461016	downstream_gene	HAUS8	c.*8742C>T		-1	-1	-1	-1	-1	-1
19	17050877	rs12461016	downstream_gene	HAUS8	n.*4954C>T		-1	-1	-1	-1	-1	-1
19	17050877	rs12461016	downstream_gene	HAUS8	n.*806C>T		-1	-1	-1	-1	-1	-1
19	17050877	rs12461016	intron	HAUS8	c.930-701C>T		-1	-1	-1	-1	-1	-1
19	17050877	rs12461016	intron	HAUS8	c.747-701C>T		-1	-1	-1	-1	-1	-1
19	17050877	rs12461016	intron	HAUS8	n.260-701C>T		-1	-1	-1	-1	-1	-1
19	17050877	rs12461016	intron	HAUS8	c.927-701C>T		-1	-1	-1	-1	-1	-1
19	17050877	rs12461016	intron	HAUS8	c.*823-701C>T		-1	-1	-1	-1	-1	-1
19	17051742	rs112176146	upstream_gene	CTD-2528A14.3	n.-252A>T		-1	-1	-1	-1	-1	-1
19	17051742	rs112176146	downstream_gene	HAUS8	c.*7877T>A		-1	-1	-1	-1	-1	-1
19	17051742	rs112176146	downstream_gene	HAUS8	n.*4089T>A		-1	-1	-1	-1	-1	-1
19	17051742	rs112176146	intron	HAUS8	c.929+1083T>A		-1	-1	-1	-1	-1	-1
19	17051742	rs112176146	intron	HAUS8	c.746+1083T>A		-1	-1	-1	-1	-1	-1
19	17051742	rs112176146	intron	HAUS8	n.259+1083T>A		-1	-1	-1	-1	-1	-1
19	17051742	rs112176146	intron	HAUS8	c.926+1083T>A		-1	-1	-1	-1	-1	-1
19	17051742	rs112176146	intron	HAUS8	c.*822+1083T>A		-1	-1	-1	-1	-1	-1
19	17051742	rs112176146	non_coding_transcript_exon	HAUS8	n.1978T>A		-1	-1	-1	-1	-1	-1
19	17051782	rs79128763	upstream_gene	CTD-2528A14.3	n.-212C>T		-1	-1	-1	-1	-1	-1
19	17051782	rs79128763	downstream_gene	HAUS8	c.*7837G>A		-1	-1	-1	-1	-1	-1
19	17051782	rs79128763	downstream_gene	HAUS8	n.*4049G>A		-1	-1	-1	-1	-1	-1
19	17051782	rs79128763	intron	HAUS8	c.929+1043G>A		-1	-1	-1	-1	-1	-1
19	17051782	rs79128763	intron	HAUS8	c.746+1043G>A		-1	-1	-1	-1	-1	-1
19	17051782	rs79128763	intron	HAUS8	n.259+1043G>A		-1	-1	-1	-1	-1	-1
19	17051782	rs79128763	intron	HAUS8	c.926+1043G>A		-1	-1	-1	-1	-1	-1
19	17051782	rs79128763	intron	HAUS8	c.*822+1043G>A		-1	-1	-1	-1	-1	-1
19	17051782	rs79128763	non_coding_transcript_exon	HAUS8	n.1938G>A		-1	-1	-1	-1	-1	-1
19	17051900	rs184548097	upstream_gene	CTD-2528A14.3	n.-94G>C		-1	-1	-1	-1	-1	-1
19	17051900	rs184548097	downstream_gene	HAUS8	c.*7719C>G		-1	-1	-1	-1	-1	-1
19	17051900	rs184548097	downstream_gene	HAUS8	n.*3931C>G		-1	-1	-1	-1	-1	-1
19	17051900	rs184548097	intron	HAUS8	c.929+925C>G		-1	-1	-1	-1	-1	-1
19	17051900	rs184548097	intron	HAUS8	c.746+925C>G		-1	-1	-1	-1	-1	-1
19	17051900	rs184548097	intron	HAUS8	n.259+925C>G		-1	-1	-1	-1	-1	-1
19	17051900	rs184548097	intron	HAUS8	c.926+925C>G		-1	-1	-1	-1	-1	-1
19	17051900	rs184548097	intron	HAUS8	c.*822+925C>G		-1	-1	-1	-1	-1	-1
19	17051900	rs184548097	non_coding_transcript_exon	HAUS8	n.1820C>G		-1	-1	-1	-1	-1	-1
19	17052514	rs74843931	downstream_gene	HAUS8	c.*7105C>A		-1	-1	-1	-1	-1	-1
19	17052514	rs74843931	downstream_gene	HAUS8	n.*3317C>A		-1	-1	-1	-1	-1	-1
19	17052514	rs74843931	intron	HAUS8	c.929+311C>A		-1	-1	-1	-1	-1	-1
19	17052514	rs74843931	intron	HAUS8	c.746+311C>A		-1	-1	-1	-1	-1	-1
19	17052514	rs74843931	intron	HAUS8	n.259+311C>A		-1	-1	-1	-1	-1	-1
19	17052514	rs74843931	intron	CTD-2528A14.3	n.237+284G>T		-1	-1	-1	-1	-1	-1
19	17052514	rs74843931	intron	HAUS8	c.926+311C>A		-1	-1	-1	-1	-1	-1
19	17052514	rs74843931	intron	HAUS8	c.*822+311C>A		-1	-1	-1	-1	-1	-1
19	17052514	rs74843931	non_coding_transcript_exon	HAUS8	n.1206C>A		-1	-1	-1	-1	-1	-1
19	17052851	rs2305758	synonymous	HAUS8	c.903G>A	p.Thr301Thr	1094	1568	903	1233	301	410
19	17052851	rs2305758	synonymous	HAUS8	c.720G>A	p.Thr240Thr	2739	3176	720	1050	240	349
19	17052851	rs2305758	synonymous	HAUS8	c.900G>A	p.Thr300Thr	1103	1545	900	1230	300	409
19	17052851	rs2305758	3_prime_UTR	HAUS8	c.*796G>A		-1	-1	-1	-1	-1	-1
19	17052851	rs2305758	downstream_gene	HAUS8	c.*6768G>A		-1	-1	-1	-1	-1	-1
19	17052851	rs2305758	downstream_gene	HAUS8	n.*2980G>A		-1	-1	-1	-1	-1	-1
19	17052851	rs2305758	intron	CTD-2528A14.3	n.237+621C>T		-1	-1	-1	-1	-1	-1
19	17052851	rs2305758	non_coding_transcript_exon	HAUS8	n.233G>A		-1	-1	-1	-1	-1	-1
19	17052851	rs2305758	non_coding_transcript_exon	HAUS8	n.869G>A		-1	-1	-1	-1	-1	-1
19	17053320	rs75937948	upstream_gene	HAUS8	n.-237C>T		-1	-1	-1	-1	-1	-1
19	17053320	rs75937948	downstream_gene	HAUS8	n.*2511C>T		-1	-1	-1	-1	-1	-1
19	17053320	rs75937948	intron	HAUS8	c.788-354C>T		-1	-1	-1	-1	-1	-1
19	17053320	rs75937948	intron	HAUS8	c.605-354C>T		-1	-1	-1	-1	-1	-1
19	17053320	rs75937948	intron	CTD-2528A14.3	n.237+1090G>A		-1	-1	-1	-1	-1	-1
19	17053320	rs75937948	intron	HAUS8	c.*430-354C>T		-1	-1	-1	-1	-1	-1
19	17053320	rs75937948	intron	HAUS8	c.785-354C>T		-1	-1	-1	-1	-1	-1
19	17053320	rs75937948	intron	HAUS8	c.*681-354C>T		-1	-1	-1	-1	-1	-1
19	17053320	rs75937948	non_coding_transcript_exon	HAUS8	n.400C>T		-1	-1	-1	-1	-1	-1
19	17053363	rs17454516	upstream_gene	HAUS8	n.-280G>A		-1	-1	-1	-1	-1	-1
19	17053363	rs17454516	downstream_gene	HAUS8	n.*2468G>A		-1	-1	-1	-1	-1	-1
19	17053363	rs17454516	intron	HAUS8	c.788-397G>A		-1	-1	-1	-1	-1	-1
19	17053363	rs17454516	intron	HAUS8	c.605-397G>A		-1	-1	-1	-1	-1	-1
19	17053363	rs17454516	intron	CTD-2528A14.3	n.237+1133C>T		-1	-1	-1	-1	-1	-1
19	17053363	rs17454516	intron	HAUS8	c.*430-397G>A		-1	-1	-1	-1	-1	-1
19	17053363	rs17454516	intron	HAUS8	c.785-397G>A		-1	-1	-1	-1	-1	-1
19	17053363	rs17454516	intron	HAUS8	c.*681-397G>A		-1	-1	-1	-1	-1	-1
19	17053363	rs17454516	non_coding_transcript_exon	HAUS8	n.357G>A		-1	-1	-1	-1	-1	-1
19	17053744	rs8111304	upstream_gene	HAUS8	n.-661G>A		-1	-1	-1	-1	-1	-1
19	17053744	rs8111304	upstream_gene	HAUS8	n.-25G>A		-1	-1	-1	-1	-1	-1
19	17053744	rs8111304	downstream_gene	HAUS8	n.*2087G>A		-1	-1	-1	-1	-1	-1
19	17053744	rs8111304	intron	HAUS8	c.788-778G>A		-1	-1	-1	-1	-1	-1
19	17053744	rs8111304	intron	HAUS8	c.605-778G>A		-1	-1	-1	-1	-1	-1
19	17053744	rs8111304	intron	CTD-2528A14.3	n.238-1301C>T		-1	-1	-1	-1	-1	-1
19	17053744	rs8111304	intron	HAUS8	c.*430-778G>A		-1	-1	-1	-1	-1	-1
19	17053744	rs8111304	intron	HAUS8	c.785-778G>A		-1	-1	-1	-1	-1	-1
19	17053744	rs8111304	intron	HAUS8	c.*681-778G>A		-1	-1	-1	-1	-1	-1
19	17053751	rs8100666	upstream_gene	HAUS8	n.-668G>A		-1	-1	-1	-1	-1	-1
19	17053751	rs8100666	upstream_gene	HAUS8	n.-32G>A		-1	-1	-1	-1	-1	-1
19	17053751	rs8100666	downstream_gene	HAUS8	n.*2080G>A		-1	-1	-1	-1	-1	-1
19	17053751	rs8100666	intron	HAUS8	c.788-785G>A		-1	-1	-1	-1	-1	-1
19	17053751	rs8100666	intron	HAUS8	c.605-785G>A		-1	-1	-1	-1	-1	-1
19	17053751	rs8100666	intron	CTD-2528A14.3	n.238-1294C>T		-1	-1	-1	-1	-1	-1
19	17053751	rs8100666	intron	HAUS8	c.*430-785G>A		-1	-1	-1	-1	-1	-1
19	17053751	rs8100666	intron	HAUS8	c.785-785G>A		-1	-1	-1	-1	-1	-1
19	17053751	rs8100666	intron	HAUS8	c.*681-785G>A		-1	-1	-1	-1	-1	-1
19	17054550	rs7246697	upstream_gene	HAUS8	n.-1467G>A		-1	-1	-1	-1	-1	-1
19	17054550	rs7246697	upstream_gene	HAUS8	n.-831G>A		-1	-1	-1	-1	-1	-1
19	17054550	rs7246697	downstream_gene	HAUS8	n.*1281G>A		-1	-1	-1	-1	-1	-1
19	17054550	rs7246697	intron	HAUS8	c.787+1311G>A		-1	-1	-1	-1	-1	-1
19	17054550	rs7246697	intron	HAUS8	c.604+1311G>A		-1	-1	-1	-1	-1	-1
19	17054550	rs7246697	intron	CTD-2528A14.3	n.238-495C>T		-1	-1	-1	-1	-1	-1
19	17054550	rs7246697	intron	HAUS8	c.*429+1311G>A		-1	-1	-1	-1	-1	-1
19	17054550	rs7246697	intron	HAUS8	c.784+1311G>A		-1	-1	-1	-1	-1	-1
19	17054550	rs7246697	intron	HAUS8	c.*680+1311G>A		-1	-1	-1	-1	-1	-1
19	17054552	rs143198569	upstream_gene	HAUS8	n.-1469T>C		-1	-1	-1	-1	-1	-1
19	17054552	rs143198569	upstream_gene	HAUS8	n.-833T>C		-1	-1	-1	-1	-1	-1
19	17054552	rs143198569	downstream_gene	HAUS8	n.*1279T>C		-1	-1	-1	-1	-1	-1
19	17054552	rs143198569	intron	HAUS8	c.787+1309T>C		-1	-1	-1	-1	-1	-1
19	17054552	rs143198569	intron	HAUS8	c.604+1309T>C		-1	-1	-1	-1	-1	-1
19	17054552	rs143198569	intron	CTD-2528A14.3	n.238-493A>G		-1	-1	-1	-1	-1	-1
19	17054552	rs143198569	intron	HAUS8	c.*429+1309T>C		-1	-1	-1	-1	-1	-1
19	17054552	rs143198569	intron	HAUS8	c.784+1309T>C		-1	-1	-1	-1	-1	-1
19	17054552	rs143198569	intron	HAUS8	c.*680+1309T>C		-1	-1	-1	-1	-1	-1
19	17054630	rs386807381	upstream_gene	HAUS8	n.-1547G>A		-1	-1	-1	-1	-1	-1
19	17054630	rs386807381	upstream_gene	HAUS8	n.-911G>A		-1	-1	-1	-1	-1	-1
19	17054630	rs386807381	downstream_gene	HAUS8	n.*1201G>A		-1	-1	-1	-1	-1	-1
19	17054630	rs386807381	intron	HAUS8	c.787+1231G>A		-1	-1	-1	-1	-1	-1
19	17054630	rs386807381	intron	HAUS8	c.604+1231G>A		-1	-1	-1	-1	-1	-1
19	17054630	rs386807381	intron	CTD-2528A14.3	n.238-415C>T		-1	-1	-1	-1	-1	-1
19	17054630	rs386807381	intron	HAUS8	c.*429+1231G>A		-1	-1	-1	-1	-1	-1
19	17054630	rs386807381	intron	HAUS8	c.784+1231G>A		-1	-1	-1	-1	-1	-1
19	17054630	rs386807381	intron	HAUS8	c.*680+1231G>A		-1	-1	-1	-1	-1	-1
19	17055031	rs113069898	upstream_gene	HAUS8	n.-1948A>G		-1	-1	-1	-1	-1	-1
19	17055031	rs113069898	upstream_gene	HAUS8	n.-1312A>G		-1	-1	-1	-1	-1	-1
19	17055031	rs113069898	downstream_gene	HAUS8	n.*800A>G		-1	-1	-1	-1	-1	-1
19	17055031	rs113069898	intron	HAUS8	c.787+830A>G		-1	-1	-1	-1	-1	-1
19	17055031	rs113069898	intron	HAUS8	c.604+830A>G		-1	-1	-1	-1	-1	-1
19	17055031	rs113069898	intron	CTD-2528A14.3	n.238-14T>C		-1	-1	-1	-1	-1	-1
19	17055031	rs113069898	intron	HAUS8	c.*429+830A>G		-1	-1	-1	-1	-1	-1
19	17055031	rs113069898	intron	HAUS8	c.784+830A>G		-1	-1	-1	-1	-1	-1
19	17055031	rs113069898	intron	HAUS8	c.*680+830A>G		-1	-1	-1	-1	-1	-1
19	17055419	rs8103913	upstream_gene	HAUS8	n.-2336C>G		-1	-1	-1	-1	-1	-1
19	17055419	rs8103913	upstream_gene	HAUS8	n.-1700C>G		-1	-1	-1	-1	-1	-1
19	17055419	rs8103913	downstream_gene	CTD-2528A14.3	n.*332G>C		-1	-1	-1	-1	-1	-1
19	17055419	rs8103913	downstream_gene	HAUS8	n.*412C>G		-1	-1	-1	-1	-1	-1
19	17055419	rs8103913	intron	HAUS8	c.787+442C>G		-1	-1	-1	-1	-1	-1
19	17055419	rs8103913	intron	HAUS8	c.604+442C>G		-1	-1	-1	-1	-1	-1
19	17055419	rs8103913	intron	HAUS8	c.*429+442C>G		-1	-1	-1	-1	-1	-1
19	17055419	rs8103913	intron	HAUS8	c.784+442C>G		-1	-1	-1	-1	-1	-1
19	17055419	rs8103913	intron	HAUS8	c.*680+442C>G		-1	-1	-1	-1	-1	-1
19	17055497	rs77491415	upstream_gene	HAUS8	n.-2414G>A		-1	-1	-1	-1	-1	-1
19	17055497	rs77491415	upstream_gene	HAUS8	n.-1778G>A		-1	-1	-1	-1	-1	-1
19	17055497	rs77491415	downstream_gene	CTD-2528A14.3	n.*410C>T		-1	-1	-1	-1	-1	-1
19	17055497	rs77491415	downstream_gene	HAUS8	n.*334G>A		-1	-1	-1	-1	-1	-1
19	17055497	rs77491415	intron	HAUS8	c.787+364G>A		-1	-1	-1	-1	-1	-1
19	17055497	rs77491415	intron	HAUS8	c.604+364G>A		-1	-1	-1	-1	-1	-1
19	17055497	rs77491415	intron	HAUS8	c.*429+364G>A		-1	-1	-1	-1	-1	-1
19	17055497	rs77491415	intron	HAUS8	c.784+364G>A		-1	-1	-1	-1	-1	-1
19	17055497	rs77491415	intron	HAUS8	c.*680+364G>A		-1	-1	-1	-1	-1	-1
19	17055534	rs62126055	upstream_gene	HAUS8	n.-2451G>A		-1	-1	-1	-1	-1	-1
19	17055534	rs62126055	upstream_gene	HAUS8	n.-1815G>A		-1	-1	-1	-1	-1	-1
19	17055534	rs62126055	downstream_gene	CTD-2528A14.3	n.*447C>T		-1	-1	-1	-1	-1	-1
19	17055534	rs62126055	downstream_gene	HAUS8	n.*297G>A		-1	-1	-1	-1	-1	-1
19	17055534	rs62126055	intron	HAUS8	c.787+327G>A		-1	-1	-1	-1	-1	-1
19	17055534	rs62126055	intron	HAUS8	c.604+327G>A		-1	-1	-1	-1	-1	-1
19	17055534	rs62126055	intron	HAUS8	c.*429+327G>A		-1	-1	-1	-1	-1	-1
19	17055534	rs62126055	intron	HAUS8	c.784+327G>A		-1	-1	-1	-1	-1	-1
19	17055534	rs62126055	intron	HAUS8	c.*680+327G>A		-1	-1	-1	-1	-1	-1
19	17056097	rs113650412	upstream_gene	HAUS8	n.-3014C>T		-1	-1	-1	-1	-1	-1
19	17056097	rs113650412	upstream_gene	HAUS8	n.-2378C>T		-1	-1	-1	-1	-1	-1
19	17056097	rs113650412	downstream_gene	CTD-2528A14.3	n.*1010G>A		-1	-1	-1	-1	-1	-1
19	17056097	rs113650412	intron	HAUS8	c.646-95C>T		-1	-1	-1	-1	-1	-1
19	17056097	rs113650412	intron	HAUS8	c.463-95C>T		-1	-1	-1	-1	-1	-1
19	17056097	rs113650412	intron	HAUS8	c.*288-95C>T		-1	-1	-1	-1	-1	-1
19	17056097	rs113650412	intron	HAUS8	c.643-95C>T		-1	-1	-1	-1	-1	-1
19	17056097	rs113650412	intron	HAUS8	c.*539-95C>T		-1	-1	-1	-1	-1	-1
19	17056097	rs113650412	intron	HAUS8	n.567-95C>T		-1	-1	-1	-1	-1	-1
19	17056171	rs2278997	upstream_gene	HAUS8	n.-3088C>T		-1	-1	-1	-1	-1	-1
19	17056171	rs2278997	upstream_gene	HAUS8	n.-2452C>T		-1	-1	-1	-1	-1	-1
19	17056171	rs2278997	downstream_gene	CTD-2528A14.3	n.*1084G>A		-1	-1	-1	-1	-1	-1
19	17056171	rs2278997	intron	HAUS8	c.646-169C>T		-1	-1	-1	-1	-1	-1
19	17056171	rs2278997	intron	HAUS8	c.463-169C>T		-1	-1	-1	-1	-1	-1
19	17056171	rs2278997	intron	HAUS8	c.*288-169C>T		-1	-1	-1	-1	-1	-1
19	17056171	rs2278997	intron	HAUS8	c.643-169C>T		-1	-1	-1	-1	-1	-1
19	17056171	rs2278997	intron	HAUS8	c.*539-169C>T		-1	-1	-1	-1	-1	-1
19	17056171	rs2278997	intron	HAUS8	n.567-169C>T		-1	-1	-1	-1	-1	-1
19	17056226	rs78090584	upstream_gene	HAUS8	n.-3143G>A		-1	-1	-1	-1	-1	-1
19	17056226	rs78090584	upstream_gene	HAUS8	n.-2507G>A		-1	-1	-1	-1	-1	-1
19	17056226	rs78090584	downstream_gene	CTD-2528A14.3	n.*1139C>T		-1	-1	-1	-1	-1	-1
19	17056226	rs78090584	intron	HAUS8	c.646-224G>A		-1	-1	-1	-1	-1	-1
19	17056226	rs78090584	intron	HAUS8	c.463-224G>A		-1	-1	-1	-1	-1	-1
19	17056226	rs78090584	intron	HAUS8	c.*288-224G>A		-1	-1	-1	-1	-1	-1
19	17056226	rs78090584	intron	HAUS8	c.643-224G>A		-1	-1	-1	-1	-1	-1
19	17056226	rs78090584	intron	HAUS8	c.*539-224G>A		-1	-1	-1	-1	-1	-1
19	17056226	rs78090584	intron	HAUS8	n.567-224G>A		-1	-1	-1	-1	-1	-1
19	17056907	rs115002674	upstream_gene	HAUS8	n.-3824A>C		-1	-1	-1	-1	-1	-1
19	17056907	rs115002674	upstream_gene	HAUS8	n.-3188A>C		-1	-1	-1	-1	-1	-1
19	17056907	rs115002674	downstream_gene	CTD-2528A14.3	n.*1820T>G		-1	-1	-1	-1	-1	-1
19	17056907	rs115002674	intron	HAUS8	c.646-905A>C		-1	-1	-1	-1	-1	-1
19	17056907	rs115002674	intron	HAUS8	c.463-905A>C		-1	-1	-1	-1	-1	-1
19	17056907	rs115002674	intron	HAUS8	c.*288-905A>C		-1	-1	-1	-1	-1	-1
19	17056907	rs115002674	intron	HAUS8	c.643-905A>C		-1	-1	-1	-1	-1	-1
19	17056907	rs115002674	intron	HAUS8	c.*539-905A>C		-1	-1	-1	-1	-1	-1
19	17056907	rs115002674	intron	HAUS8	n.567-905A>C		-1	-1	-1	-1	-1	-1
19	17056913	rs73504817	upstream_gene	HAUS8	n.-3830A>G		-1	-1	-1	-1	-1	-1
19	17056913	rs73504817	upstream_gene	HAUS8	n.-3194A>G		-1	-1	-1	-1	-1	-1
19	17056913	rs73504817	downstream_gene	CTD-2528A14.3	n.*1826T>C		-1	-1	-1	-1	-1	-1
19	17056913	rs73504817	intron	HAUS8	c.646-911A>G		-1	-1	-1	-1	-1	-1
19	17056913	rs73504817	intron	HAUS8	c.463-911A>G		-1	-1	-1	-1	-1	-1
19	17056913	rs73504817	intron	HAUS8	c.*288-911A>G		-1	-1	-1	-1	-1	-1
19	17056913	rs73504817	intron	HAUS8	c.643-911A>G		-1	-1	-1	-1	-1	-1
19	17056913	rs73504817	intron	HAUS8	c.*539-911A>G		-1	-1	-1	-1	-1	-1
19	17056913	rs73504817	intron	HAUS8	n.567-911A>G		-1	-1	-1	-1	-1	-1
19	17057020	rs112694862	upstream_gene	HAUS8	n.-3937A>G		-1	-1	-1	-1	-1	-1
19	17057020	rs112694862	upstream_gene	HAUS8	n.-3301A>G		-1	-1	-1	-1	-1	-1
19	17057020	rs112694862	downstream_gene	CTD-2528A14.3	n.*1933T>C		-1	-1	-1	-1	-1	-1
19	17057020	rs112694862	intron	HAUS8	c.646-1018A>G		-1	-1	-1	-1	-1	-1
19	17057020	rs112694862	intron	HAUS8	c.463-1018A>G		-1	-1	-1	-1	-1	-1
19	17057020	rs112694862	intron	HAUS8	c.*288-1018A>G		-1	-1	-1	-1	-1	-1
19	17057020	rs112694862	intron	HAUS8	c.643-1018A>G		-1	-1	-1	-1	-1	-1
19	17057020	rs112694862	intron	HAUS8	c.*539-1018A>G		-1	-1	-1	-1	-1	-1
19	17057020	rs112694862	intron	HAUS8	n.567-1018A>G		-1	-1	-1	-1	-1	-1
19	17057208	rs9676373	upstream_gene	HAUS8	n.-4125C>T		-1	-1	-1	-1	-1	-1
19	17057208	rs9676373	upstream_gene	HAUS8	n.-3489C>T		-1	-1	-1	-1	-1	-1
19	17057208	rs9676373	downstream_gene	CTD-2528A14.3	n.*2121G>A		-1	-1	-1	-1	-1	-1
19	17057208	rs9676373	intron	HAUS8	c.646-1206C>T		-1	-1	-1	-1	-1	-1
19	17057208	rs9676373	intron	HAUS8	c.463-1206C>T		-1	-1	-1	-1	-1	-1
19	17057208	rs9676373	intron	HAUS8	c.*288-1206C>T		-1	-1	-1	-1	-1	-1
19	17057208	rs9676373	intron	HAUS8	c.643-1206C>T		-1	-1	-1	-1	-1	-1
19	17057208	rs9676373	intron	HAUS8	c.*539-1206C>T		-1	-1	-1	-1	-1	-1
19	17057208	rs9676373	intron	HAUS8	n.567-1206C>T		-1	-1	-1	-1	-1	-1
19	17057341	rs11670553	upstream_gene	HAUS8	n.-4258G>A		-1	-1	-1	-1	-1	-1
19	17057341	rs11670553	upstream_gene	HAUS8	n.-3622G>A		-1	-1	-1	-1	-1	-1
19	17057341	rs11670553	downstream_gene	CTD-2528A14.3	n.*2254C>T		-1	-1	-1	-1	-1	-1
19	17057341	rs11670553	intron	HAUS8	c.645+1208G>A		-1	-1	-1	-1	-1	-1
19	17057341	rs11670553	intron	HAUS8	c.462+1208G>A		-1	-1	-1	-1	-1	-1
19	17057341	rs11670553	intron	HAUS8	c.*287+1208G>A		-1	-1	-1	-1	-1	-1
19	17057341	rs11670553	intron	HAUS8	c.642+1208G>A		-1	-1	-1	-1	-1	-1
19	17057341	rs11670553	intron	HAUS8	c.*538+1208G>A		-1	-1	-1	-1	-1	-1
19	17057341	rs11670553	intron	HAUS8	n.566+1208G>A		-1	-1	-1	-1	-1	-1
19	17057383	rs9676376	upstream_gene	HAUS8	n.-4300C>T		-1	-1	-1	-1	-1	-1
19	17057383	rs9676376	upstream_gene	HAUS8	n.-3664C>T		-1	-1	-1	-1	-1	-1
19	17057383	rs9676376	downstream_gene	CTD-2528A14.3	n.*2296G>A		-1	-1	-1	-1	-1	-1
19	17057383	rs9676376	intron	HAUS8	c.645+1166C>T		-1	-1	-1	-1	-1	-1
19	17057383	rs9676376	intron	HAUS8	c.462+1166C>T		-1	-1	-1	-1	-1	-1
19	17057383	rs9676376	intron	HAUS8	c.*287+1166C>T		-1	-1	-1	-1	-1	-1
19	17057383	rs9676376	intron	HAUS8	c.642+1166C>T		-1	-1	-1	-1	-1	-1
19	17057383	rs9676376	intron	HAUS8	c.*538+1166C>T		-1	-1	-1	-1	-1	-1
19	17057383	rs9676376	intron	HAUS8	n.566+1166C>T		-1	-1	-1	-1	-1	-1
19	17057676	rs9676600	upstream_gene	HAUS8	n.-4593C>G		-1	-1	-1	-1	-1	-1
19	17057676	rs9676600	upstream_gene	HAUS8	n.-3957C>G		-1	-1	-1	-1	-1	-1
19	17057676	rs9676600	downstream_gene	CTD-2528A14.3	n.*2589G>C		-1	-1	-1	-1	-1	-1
19	17057676	rs9676600	intron	HAUS8	c.645+873C>G		-1	-1	-1	-1	-1	-1
19	17057676	rs9676600	intron	HAUS8	c.462+873C>G		-1	-1	-1	-1	-1	-1
19	17057676	rs9676600	intron	HAUS8	c.*287+873C>G		-1	-1	-1	-1	-1	-1
19	17057676	rs9676600	intron	HAUS8	c.642+873C>G		-1	-1	-1	-1	-1	-1
19	17057676	rs9676600	intron	HAUS8	c.*538+873C>G		-1	-1	-1	-1	-1	-1
19	17057676	rs9676600	intron	HAUS8	n.566+873C>G		-1	-1	-1	-1	-1	-1
19	17057780	rs11086051	upstream_gene	HAUS8	n.-4697T>C		-1	-1	-1	-1	-1	-1
19	17057780	rs11086051	upstream_gene	HAUS8	n.-4061T>C		-1	-1	-1	-1	-1	-1
19	17057780	rs11086051	downstream_gene	CTD-2528A14.3	n.*2693A>G		-1	-1	-1	-1	-1	-1
19	17057780	rs11086051	intron	HAUS8	c.645+769T>C		-1	-1	-1	-1	-1	-1
19	17057780	rs11086051	intron	HAUS8	c.462+769T>C		-1	-1	-1	-1	-1	-1
19	17057780	rs11086051	intron	HAUS8	c.*287+769T>C		-1	-1	-1	-1	-1	-1
19	17057780	rs11086051	intron	HAUS8	c.642+769T>C		-1	-1	-1	-1	-1	-1
19	17057780	rs11086051	intron	HAUS8	c.*538+769T>C		-1	-1	-1	-1	-1	-1
19	17057780	rs11086051	intron	HAUS8	n.566+769T>C		-1	-1	-1	-1	-1	-1
19	17057902	rs80258628	upstream_gene	HAUS8	n.-4819C>T		-1	-1	-1	-1	-1	-1
19	17057902	rs80258628	upstream_gene	HAUS8	n.-4183C>T		-1	-1	-1	-1	-1	-1
19	17057902	rs80258628	downstream_gene	CTD-2528A14.3	n.*2815G>A		-1	-1	-1	-1	-1	-1
19	17057902	rs80258628	intron	HAUS8	c.645+647C>T		-1	-1	-1	-1	-1	-1
19	17057902	rs80258628	intron	HAUS8	c.462+647C>T		-1	-1	-1	-1	-1	-1
19	17057902	rs80258628	intron	HAUS8	c.*287+647C>T		-1	-1	-1	-1	-1	-1
19	17057902	rs80258628	intron	HAUS8	c.642+647C>T		-1	-1	-1	-1	-1	-1
19	17057902	rs80258628	intron	HAUS8	c.*538+647C>T		-1	-1	-1	-1	-1	-1
19	17057902	rs80258628	intron	HAUS8	n.566+647C>T		-1	-1	-1	-1	-1	-1
19	17058162	rs7359959	upstream_gene	HAUS8	n.-4443A>G		-1	-1	-1	-1	-1	-1
19	17058162	rs7359959	downstream_gene	CTD-2528A14.3	n.*3075T>C		-1	-1	-1	-1	-1	-1
19	17058162	rs7359959	intron	HAUS8	c.645+387A>G		-1	-1	-1	-1	-1	-1
19	17058162	rs7359959	intron	HAUS8	c.462+387A>G		-1	-1	-1	-1	-1	-1
19	17058162	rs7359959	intron	HAUS8	c.*287+387A>G		-1	-1	-1	-1	-1	-1
19	17058162	rs7359959	intron	HAUS8	c.642+387A>G		-1	-1	-1	-1	-1	-1
19	17058162	rs7359959	intron	HAUS8	c.*538+387A>G		-1	-1	-1	-1	-1	-1
19	17058162	rs7359959	intron	HAUS8	n.566+387A>G		-1	-1	-1	-1	-1	-1
19	17058271	rs11086052	upstream_gene	HAUS8	n.-4552C>T		-1	-1	-1	-1	-1	-1
19	17058271	rs11086052	downstream_gene	CTD-2528A14.3	n.*3184G>A		-1	-1	-1	-1	-1	-1
19	17058271	rs11086052	intron	HAUS8	c.645+278C>T		-1	-1	-1	-1	-1	-1
19	17058271	rs11086052	intron	HAUS8	c.462+278C>T		-1	-1	-1	-1	-1	-1
19	17058271	rs11086052	intron	HAUS8	c.*287+278C>T		-1	-1	-1	-1	-1	-1
19	17058271	rs11086052	intron	HAUS8	c.642+278C>T		-1	-1	-1	-1	-1	-1
19	17058271	rs11086052	intron	HAUS8	c.*538+278C>T		-1	-1	-1	-1	-1	-1
19	17058271	rs11086052	intron	HAUS8	n.566+278C>T		-1	-1	-1	-1	-1	-1
19	17058948	rs2305757	downstream_gene	CTD-2528A14.3	n.*3861G>C		-1	-1	-1	-1	-1	-1
19	17058948	rs2305757	intron	HAUS8	c.421-72C>G		-1	-1	-1	-1	-1	-1
19	17058948	rs2305757	intron	HAUS8	c.238-72C>G		-1	-1	-1	-1	-1	-1
19	17058948	rs2305757	intron	HAUS8	c.*63-72C>G		-1	-1	-1	-1	-1	-1
19	17058948	rs2305757	intron	HAUS8	c.418-72C>G		-1	-1	-1	-1	-1	-1
19	17058948	rs2305757	intron	HAUS8	c.*314-72C>G		-1	-1	-1	-1	-1	-1
19	17058948	rs2305757	intron	HAUS8	n.342-72C>G		-1	-1	-1	-1	-1	-1
19	17059126	rs2305756	downstream_gene	CTD-2528A14.3	n.*4039G>A		-1	-1	-1	-1	-1	-1
19	17059126	rs2305756	intron	HAUS8	c.421-250C>T		-1	-1	-1	-1	-1	-1
19	17059126	rs2305756	intron	HAUS8	c.238-250C>T		-1	-1	-1	-1	-1	-1
19	17059126	rs2305756	intron	HAUS8	c.*63-250C>T		-1	-1	-1	-1	-1	-1
19	17059126	rs2305756	intron	HAUS8	c.418-250C>T		-1	-1	-1	-1	-1	-1
19	17059126	rs2305756	intron	HAUS8	c.*314-250C>T		-1	-1	-1	-1	-1	-1
19	17059126	rs2305756	intron	HAUS8	n.342-250C>T		-1	-1	-1	-1	-1	-1
19	17059438	rs111324441	downstream_gene	CTD-2528A14.3	n.*4351A>G		-1	-1	-1	-1	-1	-1
19	17059438	rs111324441	intron	HAUS8	c.420+119T>C		-1	-1	-1	-1	-1	-1
19	17059438	rs111324441	intron	HAUS8	c.237+119T>C		-1	-1	-1	-1	-1	-1
19	17059438	rs111324441	intron	HAUS8	c.*62+119T>C		-1	-1	-1	-1	-1	-1
19	17059438	rs111324441	intron	HAUS8	c.417+119T>C		-1	-1	-1	-1	-1	-1
19	17059438	rs111324441	intron	HAUS8	c.*313+119T>C		-1	-1	-1	-1	-1	-1
19	17059438	rs111324441	intron	HAUS8	n.341+119T>C		-1	-1	-1	-1	-1	-1
19	17059521	rs140123352	downstream_gene	CTD-2528A14.3	n.*4434C>T		-1	-1	-1	-1	-1	-1
19	17059521	rs140123352	intron	HAUS8	c.420+36G>A		-1	-1	-1	-1	-1	-1
19	17059521	rs140123352	intron	HAUS8	c.237+36G>A		-1	-1	-1	-1	-1	-1
19	17059521	rs140123352	intron	HAUS8	c.*62+36G>A		-1	-1	-1	-1	-1	-1
19	17059521	rs140123352	intron	HAUS8	c.417+36G>A		-1	-1	-1	-1	-1	-1
19	17059521	rs140123352	intron	HAUS8	c.*313+36G>A		-1	-1	-1	-1	-1	-1
19	17059521	rs140123352	intron	HAUS8	n.341+36G>A		-1	-1	-1	-1	-1	-1
19	17059730	rs1551552	downstream_gene	CTD-2528A14.3	n.*4643G>A		-1	-1	-1	-1	-1	-1
19	17059730	rs1551552	intron	HAUS8	c.326-79C>T		-1	-1	-1	-1	-1	-1
19	17059730	rs1551552	intron	HAUS8	c.143-79C>T		-1	-1	-1	-1	-1	-1
19	17059730	rs1551552	intron	HAUS8	c.244-79C>T		-1	-1	-1	-1	-1	-1
19	17059730	rs1551552	intron	HAUS8	c.323-79C>T		-1	-1	-1	-1	-1	-1
19	17059730	rs1551552	intron	HAUS8	c.*219-79C>T		-1	-1	-1	-1	-1	-1
19	17059730	rs1551552	intron	HAUS8	n.247-79C>T		-1	-1	-1	-1	-1	-1
19	17059731	rs1551551	downstream_gene	CTD-2528A14.3	n.*4644G>T		-1	-1	-1	-1	-1	-1
19	17059731	rs1551551	intron	HAUS8	c.326-80C>A		-1	-1	-1	-1	-1	-1
19	17059731	rs1551551	intron	HAUS8	c.143-80C>A		-1	-1	-1	-1	-1	-1
19	17059731	rs1551551	intron	HAUS8	c.244-80C>A		-1	-1	-1	-1	-1	-1
19	17059731	rs1551551	intron	HAUS8	c.323-80C>A		-1	-1	-1	-1	-1	-1
19	17059731	rs1551551	intron	HAUS8	c.*219-80C>A		-1	-1	-1	-1	-1	-1
19	17059731	rs1551551	intron	HAUS8	n.247-80C>A		-1	-1	-1	-1	-1	-1
19	17060075	rs1130222	missense	HAUS8	c.247G>A	p.Gly83Arg	438	1568	247	1233	83	410
19	17060075	rs1130222	missense	HAUS8	c.64G>A	p.Gly22Arg	2083	3176	64	1050	22	349
19	17060075	rs1130222	missense	HAUS8	c.244G>A	p.Gly82Arg	447	1545	244	1230	82	409
19	17060075	rs1130222	synonymous	HAUS8	c.165G>A	p.Ser55Ser	187	826	165	276	55	91
19	17060075	rs1130222	3_prime_UTR	HAUS8	c.*140G>A		-1	-1	-1	-1	-1	-1
19	17060075	rs1130222	downstream_gene	CTD-2528A14.3	n.*4988C>T		-1	-1	-1	-1	-1	-1
19	17060075	rs1130222	non_coding_transcript_exon	HAUS8	n.168G>A		-1	-1	-1	-1	-1	-1
19	17060417	rs8103578	upstream_gene	HAUS8	n.-175G>A		-1	-1	-1	-1	-1	-1
19	17060417	rs8103578	intron	HAUS8	c.230-325G>A		-1	-1	-1	-1	-1	-1
19	17060417	rs8103578	intron	HAUS8	c.47-325G>A		-1	-1	-1	-1	-1	-1
19	17060417	rs8103578	intron	HAUS8	c.148-325G>A		-1	-1	-1	-1	-1	-1
19	17060417	rs8103578	intron	HAUS8	c.230-328G>A		-1	-1	-1	-1	-1	-1
19	17060417	rs8103578	intron	HAUS8	c.*123-325G>A		-1	-1	-1	-1	-1	-1
19	17060520	rs112239666	upstream_gene	HAUS8	n.-278A>T		-1	-1	-1	-1	-1	-1
19	17060520	rs112239666	intron	HAUS8	c.230-428A>T		-1	-1	-1	-1	-1	-1
19	17060520	rs112239666	intron	HAUS8	c.47-428A>T		-1	-1	-1	-1	-1	-1
19	17060520	rs112239666	intron	HAUS8	c.148-428A>T		-1	-1	-1	-1	-1	-1
19	17060520	rs112239666	intron	HAUS8	c.230-431A>T		-1	-1	-1	-1	-1	-1
19	17060520	rs112239666	intron	HAUS8	c.*123-428A>T		-1	-1	-1	-1	-1	-1
19	17060637	rs6512160	upstream_gene	HAUS8	n.-395T>C		-1	-1	-1	-1	-1	-1
19	17060637	rs6512160	intron	HAUS8	c.230-545T>C		-1	-1	-1	-1	-1	-1
19	17060637	rs6512160	intron	HAUS8	c.47-545T>C		-1	-1	-1	-1	-1	-1
19	17060637	rs6512160	intron	HAUS8	c.148-545T>C		-1	-1	-1	-1	-1	-1
19	17060637	rs6512160	intron	HAUS8	c.230-548T>C		-1	-1	-1	-1	-1	-1
19	17060637	rs6512160	intron	HAUS8	c.*123-545T>C		-1	-1	-1	-1	-1	-1
19	17060772	rs6512161	upstream_gene	HAUS8	n.-530T>C		-1	-1	-1	-1	-1	-1
19	17060772	rs6512161	intron	HAUS8	c.230-680T>C		-1	-1	-1	-1	-1	-1
19	17060772	rs6512161	intron	HAUS8	c.47-680T>C		-1	-1	-1	-1	-1	-1
19	17060772	rs6512161	intron	HAUS8	c.148-680T>C		-1	-1	-1	-1	-1	-1
19	17060772	rs6512161	intron	HAUS8	c.230-683T>C		-1	-1	-1	-1	-1	-1
19	17060772	rs6512161	intron	HAUS8	c.*123-680T>C		-1	-1	-1	-1	-1	-1
19	17060869	rs75465160	upstream_gene	HAUS8	n.-627C>T		-1	-1	-1	-1	-1	-1
19	17060869	rs75465160	intron	HAUS8	c.230-777C>T		-1	-1	-1	-1	-1	-1
19	17060869	rs75465160	intron	HAUS8	c.47-777C>T		-1	-1	-1	-1	-1	-1
19	17060869	rs75465160	intron	HAUS8	c.148-777C>T		-1	-1	-1	-1	-1	-1
19	17060869	rs75465160	intron	HAUS8	c.230-780C>T		-1	-1	-1	-1	-1	-1
19	17060869	rs75465160	intron	HAUS8	c.*123-777C>T		-1	-1	-1	-1	-1	-1
19	17060879	rs7253742	upstream_gene	HAUS8	n.-637A>G		-1	-1	-1	-1	-1	-1
19	17060879	rs7253742	intron	HAUS8	c.230-787A>G		-1	-1	-1	-1	-1	-1
19	17060879	rs7253742	intron	HAUS8	c.47-787A>G		-1	-1	-1	-1	-1	-1
19	17060879	rs7253742	intron	HAUS8	c.148-787A>G		-1	-1	-1	-1	-1	-1
19	17060879	rs7253742	intron	HAUS8	c.230-790A>G		-1	-1	-1	-1	-1	-1
19	17060879	rs7253742	intron	HAUS8	c.*123-787A>G		-1	-1	-1	-1	-1	-1
19	17061077	rs35557167	upstream_gene	HAUS8	n.-835C>G		-1	-1	-1	-1	-1	-1
19	17061077	rs35557167	intron	HAUS8	c.230-985C>G		-1	-1	-1	-1	-1	-1
19	17061077	rs35557167	intron	HAUS8	c.47-985C>G		-1	-1	-1	-1	-1	-1
19	17061077	rs35557167	intron	HAUS8	c.148-985C>G		-1	-1	-1	-1	-1	-1
19	17061077	rs35557167	intron	HAUS8	c.230-988C>G		-1	-1	-1	-1	-1	-1
19	17061077	rs35557167	intron	HAUS8	c.*123-985C>G		-1	-1	-1	-1	-1	-1
19	17061707	rs7254179	upstream_gene	HAUS8	n.-1465G>A		-1	-1	-1	-1	-1	-1
19	17061707	rs7254179	intron	HAUS8	c.229+991G>A		-1	-1	-1	-1	-1	-1
19	17061707	rs7254179	intron	HAUS8	c.46+991G>A		-1	-1	-1	-1	-1	-1
19	17061707	rs7254179	intron	HAUS8	c.148-1615G>A		-1	-1	-1	-1	-1	-1
19	17061707	rs7254179	intron	HAUS8	c.*122+991G>A		-1	-1	-1	-1	-1	-1
19	17062060	rs78134142	upstream_gene	HAUS8	n.-1818A>G		-1	-1	-1	-1	-1	-1
19	17062060	rs78134142	intron	HAUS8	c.229+638A>G		-1	-1	-1	-1	-1	-1
19	17062060	rs78134142	intron	HAUS8	c.46+638A>G		-1	-1	-1	-1	-1	-1
19	17062060	rs78134142	intron	HAUS8	c.148-1968A>G		-1	-1	-1	-1	-1	-1
19	17062060	rs78134142	intron	HAUS8	c.*122+638A>G		-1	-1	-1	-1	-1	-1
19	17062071	rs73022354	upstream_gene	HAUS8	n.-1829G>A		-1	-1	-1	-1	-1	-1
19	17062071	rs73022354	intron	HAUS8	c.229+627G>A		-1	-1	-1	-1	-1	-1
19	17062071	rs73022354	intron	HAUS8	c.46+627G>A		-1	-1	-1	-1	-1	-1
19	17062071	rs73022354	intron	HAUS8	c.148-1979G>A		-1	-1	-1	-1	-1	-1
19	17062071	rs73022354	intron	HAUS8	c.*122+627G>A		-1	-1	-1	-1	-1	-1
19	17062124	rs6512162	upstream_gene	HAUS8	n.-1882A>G		-1	-1	-1	-1	-1	-1
19	17062124	rs6512162	intron	HAUS8	c.229+574A>G		-1	-1	-1	-1	-1	-1
19	17062124	rs6512162	intron	HAUS8	c.46+574A>G		-1	-1	-1	-1	-1	-1
19	17062124	rs6512162	intron	HAUS8	c.148-2032A>G		-1	-1	-1	-1	-1	-1
19	17062124	rs6512162	intron	HAUS8	c.*122+574A>G		-1	-1	-1	-1	-1	-1
19	17062173	rs34833670	upstream_gene	HAUS8	n.-1931A>G		-1	-1	-1	-1	-1	-1
19	17062173	rs34833670	intron	HAUS8	c.229+525A>G		-1	-1	-1	-1	-1	-1
19	17062173	rs34833670	intron	HAUS8	c.46+525A>G		-1	-1	-1	-1	-1	-1
19	17062173	rs34833670	intron	HAUS8	c.148-2081A>G		-1	-1	-1	-1	-1	-1
19	17062173	rs34833670	intron	HAUS8	c.*122+525A>G		-1	-1	-1	-1	-1	-1
19	17062334	rs8107953	upstream_gene	HAUS8	n.-2092C>T		-1	-1	-1	-1	-1	-1
19	17062334	rs8107953	intron	HAUS8	c.229+364C>T		-1	-1	-1	-1	-1	-1
19	17062334	rs8107953	intron	HAUS8	c.46+364C>T		-1	-1	-1	-1	-1	-1
19	17062334	rs8107953	intron	HAUS8	c.148-2242C>T		-1	-1	-1	-1	-1	-1
19	17062334	rs8107953	intron	HAUS8	c.*122+364C>T		-1	-1	-1	-1	-1	-1
19	17062430	rs78152200	upstream_gene	HAUS8	n.-2188T>C		-1	-1	-1	-1	-1	-1
19	17062430	rs78152200	intron	HAUS8	c.229+268T>C		-1	-1	-1	-1	-1	-1
19	17062430	rs78152200	intron	HAUS8	c.46+268T>C		-1	-1	-1	-1	-1	-1
19	17062430	rs78152200	intron	HAUS8	c.148-2338T>C		-1	-1	-1	-1	-1	-1
19	17062430	rs78152200	intron	HAUS8	c.*122+268T>C		-1	-1	-1	-1	-1	-1
19	17062608	rs71338609	upstream_gene	HAUS8	n.-2366T>C		-1	-1	-1	-1	-1	-1
19	17062608	rs71338609	intron	HAUS8	c.229+90T>C		-1	-1	-1	-1	-1	-1
19	17062608	rs71338609	intron	HAUS8	c.46+90T>C		-1	-1	-1	-1	-1	-1
19	17062608	rs71338609	intron	HAUS8	c.148-2516T>C		-1	-1	-1	-1	-1	-1
19	17062608	rs71338609	intron	HAUS8	c.*122+90T>C		-1	-1	-1	-1	-1	-1
19	17062677	rs3816550	upstream_gene	HAUS8	n.-2435T>C		-1	-1	-1	-1	-1	-1
19	17062677	rs3816550	intron	HAUS8	c.229+21T>C		-1	-1	-1	-1	-1	-1
19	17062677	rs3816550	intron	HAUS8	c.46+21T>C		-1	-1	-1	-1	-1	-1
19	17062677	rs3816550	intron	HAUS8	c.148-2585T>C		-1	-1	-1	-1	-1	-1
19	17062677	rs3816550	intron	HAUS8	c.*122+21T>C		-1	-1	-1	-1	-1	-1
19	17062753	rs2305755	synonymous	HAUS8	c.174C>G	p.Thr58Thr	365	1568	174	1233	58	410
19	17062753	rs2305755	synonymous	HAUS8	c.174C>G	p.Thr58Thr	377	1545	174	1230	58	409
19	17062753	rs2305755	5_prime_UTR	HAUS8	c.-10C>G		-1	-1	-1	-1	-1	-1
19	17062753	rs2305755	3_prime_UTR	HAUS8	c.*67C>G		-1	-1	-1	-1	-1	-1
19	17062753	rs2305755	upstream_gene	HAUS8	n.-2511C>G		-1	-1	-1	-1	-1	-1
19	17062753	rs2305755	intron	HAUS8	c.148-2661C>G		-1	-1	-1	-1	-1	-1
19	17063016	rs16981580	upstream_gene	HAUS8	n.-2774A>G		-1	-1	-1	-1	-1	-1
19	17063016	rs16981580	intron	HAUS8	c.148-237A>G		-1	-1	-1	-1	-1	-1
19	17063016	rs16981580	intron	HAUS8	c.-36-237A>G		-1	-1	-1	-1	-1	-1
19	17063016	rs16981580	intron	HAUS8	c.148-2924A>G		-1	-1	-1	-1	-1	-1
19	17063016	rs16981580	intron	HAUS8	c.*41-237A>G		-1	-1	-1	-1	-1	-1
19	17063127	rs3816549	upstream_gene	HAUS8	n.-2885C>T		-1	-1	-1	-1	-1	-1
19	17063127	rs3816549	intron	HAUS8	c.148-348C>T		-1	-1	-1	-1	-1	-1
19	17063127	rs3816549	intron	HAUS8	c.-36-348C>T		-1	-1	-1	-1	-1	-1
19	17063127	rs3816549	intron	HAUS8	c.148-3035C>T		-1	-1	-1	-1	-1	-1
19	17063127	rs3816549	intron	HAUS8	c.*41-348C>T		-1	-1	-1	-1	-1	-1
19	17063234	rs35234532	upstream_gene	HAUS8	n.-2992G>A		-1	-1	-1	-1	-1	-1
19	17063234	rs35234532	intron	HAUS8	c.148-455G>A		-1	-1	-1	-1	-1	-1
19	17063234	rs35234532	intron	HAUS8	c.-36-455G>A		-1	-1	-1	-1	-1	-1
19	17063234	rs35234532	intron	HAUS8	c.148-3142G>A		-1	-1	-1	-1	-1	-1
19	17063234	rs35234532	intron	HAUS8	c.*41-455G>A		-1	-1	-1	-1	-1	-1
19	17063451	rs12973050	upstream_gene	HAUS8	n.-3209C>G		-1	-1	-1	-1	-1	-1
19	17063451	rs12973050	intron	HAUS8	c.148-672C>G		-1	-1	-1	-1	-1	-1
19	17063451	rs12973050	intron	HAUS8	c.-36-672C>G		-1	-1	-1	-1	-1	-1
19	17063451	rs12973050	intron	HAUS8	c.148-3359C>G		-1	-1	-1	-1	-1	-1
19	17063451	rs12973050	intron	HAUS8	c.*41-672C>G		-1	-1	-1	-1	-1	-1
19	17063473	rs76557628	upstream_gene	HAUS8	n.-3231C>G		-1	-1	-1	-1	-1	-1
19	17063473	rs76557628	intron	HAUS8	c.148-694C>G		-1	-1	-1	-1	-1	-1
19	17063473	rs76557628	intron	HAUS8	c.-36-694C>G		-1	-1	-1	-1	-1	-1
19	17063473	rs76557628	intron	HAUS8	c.148-3381C>G		-1	-1	-1	-1	-1	-1
19	17063473	rs76557628	intron	HAUS8	c.*41-694C>G		-1	-1	-1	-1	-1	-1
19	17064866	rs34611565	upstream_gene	HAUS8	n.-4624C>T		-1	-1	-1	-1	-1	-1
19	17064866	rs34611565	intron	HAUS8	c.148-2087C>T		-1	-1	-1	-1	-1	-1
19	17064866	rs34611565	intron	HAUS8	c.-36-2087C>T		-1	-1	-1	-1	-1	-1
19	17064866	rs34611565	intron	HAUS8	c.147+4165C>T		-1	-1	-1	-1	-1	-1
19	17064866	rs34611565	intron	HAUS8	c.*41-2087C>T		-1	-1	-1	-1	-1	-1
19	17065053	rs78083808	upstream_gene	HAUS8	n.-4811G>A		-1	-1	-1	-1	-1	-1
19	17065053	rs78083808	intron	HAUS8	c.148-2274G>A		-1	-1	-1	-1	-1	-1
19	17065053	rs78083808	intron	HAUS8	c.-36-2274G>A		-1	-1	-1	-1	-1	-1
19	17065053	rs78083808	intron	HAUS8	c.147+3978G>A		-1	-1	-1	-1	-1	-1
19	17065053	rs78083808	intron	HAUS8	c.*41-2274G>A		-1	-1	-1	-1	-1	-1
19	17065947	rs13346655	intron	HAUS8	c.147+3084G>C		-1	-1	-1	-1	-1	-1
19	17065947	rs13346655	intron	HAUS8	c.-37+3084G>C		-1	-1	-1	-1	-1	-1
19	17065947	rs13346655	intron	HAUS8	c.*40+3084G>C		-1	-1	-1	-1	-1	-1
19	17067309	rs7254154	intron	HAUS8	c.147+1722T>G		-1	-1	-1	-1	-1	-1
19	17067309	rs7254154	intron	HAUS8	c.-37+1722T>G		-1	-1	-1	-1	-1	-1
19	17067309	rs7254154	intron	HAUS8	c.*40+1722T>G		-1	-1	-1	-1	-1	-1
19	17068145	rs111986055	intron	HAUS8	c.147+886C>T		-1	-1	-1	-1	-1	-1
19	17068145	rs111986055	intron	HAUS8	c.-37+886C>T		-1	-1	-1	-1	-1	-1
19	17068145	rs111986055	intron	HAUS8	c.*40+886C>T		-1	-1	-1	-1	-1	-1
19	17068604	rs76994203	intron	HAUS8	c.147+427T>C		-1	-1	-1	-1	-1	-1
19	17068604	rs76994203	intron	HAUS8	c.-37+427T>C		-1	-1	-1	-1	-1	-1
19	17068604	rs76994203	intron	HAUS8	c.*40+427T>C		-1	-1	-1	-1	-1	-1
19	17068979	rs2305754	intron	HAUS8	c.147+52T>C		-1	-1	-1	-1	-1	-1
19	17068979	rs2305754	intron	HAUS8	c.-37+52T>C		-1	-1	-1	-1	-1	-1
19	17068979	rs2305754	intron	HAUS8	c.*40+52T>C		-1	-1	-1	-1	-1	-1
19	17069223	rs2305753	intron	HAUS8	c.92-137G>A		-1	-1	-1	-1	-1	-1
19	17069223	rs2305753	intron	HAUS8	c.-92-137G>A		-1	-1	-1	-1	-1	-1
19	17069223	rs2305753	intron	HAUS8	c.92-124G>A		-1	-1	-1	-1	-1	-1
19	17069548	rs12461874	intron	HAUS8	c.92-462G>T		-1	-1	-1	-1	-1	-1
19	17069548	rs12461874	intron	HAUS8	c.-92-462G>T		-1	-1	-1	-1	-1	-1
19	17069548	rs12461874	intron	HAUS8	c.92-449G>T		-1	-1	-1	-1	-1	-1
19	17070002	rs2124896	intron	HAUS8	c.92-916C>T		-1	-1	-1	-1	-1	-1
19	17070002	rs2124896	intron	HAUS8	c.-92-916C>T		-1	-1	-1	-1	-1	-1
19	17070002	rs2124896	intron	HAUS8	c.92-903C>T		-1	-1	-1	-1	-1	-1
19	17070055	rs10854155	intron	HAUS8	c.92-969A>G		-1	-1	-1	-1	-1	-1
19	17070055	rs10854155	intron	HAUS8	c.-92-969A>G		-1	-1	-1	-1	-1	-1
19	17070055	rs10854155	intron	HAUS8	c.92-956A>G		-1	-1	-1	-1	-1	-1
19	17070058	rs141815975	intron	HAUS8	c.92-972T>G		-1	-1	-1	-1	-1	-1
19	17070058	rs141815975	intron	HAUS8	c.-92-972T>G		-1	-1	-1	-1	-1	-1
19	17070058	rs141815975	intron	HAUS8	c.92-959T>G		-1	-1	-1	-1	-1	-1
19	17071207	rs7259348	upstream_gene	MYO9B	c.-30511C>T		-1	-1	-1	-1	-1	-1
19	17071207	rs7259348	intron	HAUS8	c.91+2067G>A		-1	-1	-1	-1	-1	-1
19	17071207	rs7259348	intron	HAUS8	c.-93+2067G>A		-1	-1	-1	-1	-1	-1
19	17158811	rs116986825	intron	MYO9B			-1	-1	-1	-1	-1	-1
19	17071878	rs117134685	upstream_gene	MYO9B	c.-29840T>C		-1	-1	-1	-1	-1	-1
19	17071878	rs117134685	intron	HAUS8	c.91+1396A>G		-1	-1	-1	-1	-1	-1
19	17071878	rs117134685	intron	HAUS8	c.-93+1396A>G		-1	-1	-1	-1	-1	-1
19	17072129	rs7507441	upstream_gene	MYO9B	c.-29589C>T		-1	-1	-1	-1	-1	-1
19	17072129	rs7507441	intron	HAUS8	c.91+1145G>A		-1	-1	-1	-1	-1	-1
19	17072129	rs7507441	intron	HAUS8	c.-93+1145G>A		-1	-1	-1	-1	-1	-1
19	17072375	rs10424674	upstream_gene	MYO9B	c.-29343G>A		-1	-1	-1	-1	-1	-1
19	17072375	rs10424674	intron	HAUS8	c.91+899C>T		-1	-1	-1	-1	-1	-1
19	17072375	rs10424674	intron	HAUS8	c.-93+899C>T		-1	-1	-1	-1	-1	-1
19	17072381	rs117151447	upstream_gene	MYO9B	c.-29337C>G		-1	-1	-1	-1	-1	-1
19	17072381	rs117151447	intron	HAUS8	c.91+893G>C		-1	-1	-1	-1	-1	-1
19	17072381	rs117151447	intron	HAUS8	c.-93+893G>C		-1	-1	-1	-1	-1	-1
19	17072595	rs386807382	upstream_gene	MYO9B	c.-29123C>G		-1	-1	-1	-1	-1	-1
19	17072595	rs386807382	intron	HAUS8	c.91+679G>C		-1	-1	-1	-1	-1	-1
19	17072595	rs386807382	intron	HAUS8	c.-93+679G>C		-1	-1	-1	-1	-1	-1
19	17072596	rs8102339	upstream_gene	MYO9B	c.-29122T>C		-1	-1	-1	-1	-1	-1
19	17072596	rs8102339	intron	HAUS8	c.91+678A>G		-1	-1	-1	-1	-1	-1
19	17072596	rs8102339	intron	HAUS8	c.-93+678A>G		-1	-1	-1	-1	-1	-1
19	17072800	rs116461369	upstream_gene	MYO9B	c.-28918C>T		-1	-1	-1	-1	-1	-1
19	17072800	rs116461369	intron	HAUS8	c.91+474G>A		-1	-1	-1	-1	-1	-1
19	17072800	rs116461369	intron	HAUS8	c.-93+474G>A		-1	-1	-1	-1	-1	-1
19	17073910	rs149146499	5_prime_UTR	HAUS8	c.-729C>T		-1	-1	-1	-1	-1	-1
19	17073910	rs149146499	upstream_gene	MYO9B	c.-27808G>A		-1	-1	-1	-1	-1	-1
19	17073910	rs149146499	intron	HAUS8	c.30-575C>T		-1	-1	-1	-1	-1	-1
19	17073915	rs1973094	5_prime_UTR	HAUS8	c.-734A>G		-1	-1	-1	-1	-1	-1
19	17073915	rs1973094	upstream_gene	MYO9B	c.-27803T>C		-1	-1	-1	-1	-1	-1
19	17073915	rs1973094	intron	HAUS8	c.30-580A>G		-1	-1	-1	-1	-1	-1
19	17074222	rs116850120	5_prime_UTR	HAUS8	c.-1041A>G		-1	-1	-1	-1	-1	-1
19	17074222	rs116850120	upstream_gene	MYO9B	c.-27496T>C		-1	-1	-1	-1	-1	-1
19	17074222	rs116850120	intron	HAUS8	c.30-887A>G		-1	-1	-1	-1	-1	-1
19	17074384	rs76125806	5_prime_UTR	HAUS8	c.-1203C>T		-1	-1	-1	-1	-1	-1
19	17074384	rs76125806	upstream_gene	MYO9B	c.-27334G>A		-1	-1	-1	-1	-1	-1
19	17074384	rs76125806	intron	HAUS8	c.29+1010C>T		-1	-1	-1	-1	-1	-1
19	17075317	rs2305752	upstream_gene	HAUS8	c.-12574T>G		-1	-1	-1	-1	-1	-1
19	17075317	rs2305752	upstream_gene	MYO9B	c.-26401A>C		-1	-1	-1	-1	-1	-1
19	17075317	rs2305752	intron	HAUS8	c.29+77T>G		-1	-1	-1	-1	-1	-1
19	17075326	rs2305751	upstream_gene	HAUS8	c.-12583T>G		-1	-1	-1	-1	-1	-1
19	17075326	rs2305751	upstream_gene	MYO9B	c.-26392A>C		-1	-1	-1	-1	-1	-1
19	17075326	rs2305751	intron	HAUS8	c.29+68T>G		-1	-1	-1	-1	-1	-1
19	17075999	rs115516916	upstream_gene	HAUS8	c.-577G>T		-1	-1	-1	-1	-1	-1
19	17075999	rs115516916	upstream_gene	HAUS8	c.-13256G>T		-1	-1	-1	-1	-1	-1
19	17075999	rs115516916	intron	MYO9B	c.-59+125C>A		-1	-1	-1	-1	-1	-1
19	17076130	rs117886237	upstream_gene	HAUS8	c.-708C>G		-1	-1	-1	-1	-1	-1
19	17076130	rs117886237	upstream_gene	HAUS8	c.-13387C>G		-1	-1	-1	-1	-1	-1
19	17076130	rs117886237	intron	MYO9B	c.-59+256G>C		-1	-1	-1	-1	-1	-1
19	17076383	rs78326231	upstream_gene	HAUS8	c.-961C>T		-1	-1	-1	-1	-1	-1
19	17076383	rs78326231	upstream_gene	HAUS8	c.-13640C>T		-1	-1	-1	-1	-1	-1
19	17076383	rs78326231	intron	MYO9B	c.-59+509G>A		-1	-1	-1	-1	-1	-1
19	17076708	rs10469470	upstream_gene	HAUS8	c.-1286A>C		-1	-1	-1	-1	-1	-1
19	17076708	rs10469470	upstream_gene	HAUS8	c.-13965A>C		-1	-1	-1	-1	-1	-1
19	17076708	rs10469470	intron	MYO9B	c.-59+834T>G		-1	-1	-1	-1	-1	-1
19	17077514	rs7245899	upstream_gene	HAUS8	c.-2092T>C		-1	-1	-1	-1	-1	-1
19	17077514	rs7245899	upstream_gene	HAUS8	c.-14771T>C		-1	-1	-1	-1	-1	-1
19	17077514	rs7245899	intron	MYO9B	c.-59+1640A>G		-1	-1	-1	-1	-1	-1
19	17078658	rs998488	upstream_gene	HAUS8	c.-3236T>C		-1	-1	-1	-1	-1	-1
19	17078658	rs998488	upstream_gene	HAUS8	c.-15915T>C		-1	-1	-1	-1	-1	-1
19	17078658	rs998488	intron	MYO9B	c.-59+2784A>G		-1	-1	-1	-1	-1	-1
19	17078976	rs1379281	upstream_gene	HAUS8	c.-3554C>T		-1	-1	-1	-1	-1	-1
19	17078976	rs1379281	upstream_gene	HAUS8	c.-16233C>T		-1	-1	-1	-1	-1	-1
19	17078976	rs1379281	intron	MYO9B	c.-59+3102G>A		-1	-1	-1	-1	-1	-1
19	17079580	rs76636196	upstream_gene	HAUS8	c.-4158C>T		-1	-1	-1	-1	-1	-1
19	17079580	rs76636196	upstream_gene	HAUS8	c.-16837C>T		-1	-1	-1	-1	-1	-1
19	17079580	rs76636196	intron	MYO9B	c.-59+3706G>A		-1	-1	-1	-1	-1	-1
19	17080702	rs75027111	intron	MYO9B	c.-59+4828T>C		-1	-1	-1	-1	-1	-1
19	17081256	rs75655336	intron	MYO9B	c.-59+5382G>C		-1	-1	-1	-1	-1	-1
19	17081757	rs10407446	intron	MYO9B	c.-59+5883T>C		-1	-1	-1	-1	-1	-1
19	17082605	rs80307642	intron	MYO9B	c.-59+6731T>C		-1	-1	-1	-1	-1	-1
19	17082708	rs1979261	intron	MYO9B	c.-59+6834A>G		-1	-1	-1	-1	-1	-1
19	17082741	rs1979260	intron	MYO9B	c.-59+6867A>G		-1	-1	-1	-1	-1	-1
19	17083727	rs4808565	intron	MYO9B	c.-59+7853A>G		-1	-1	-1	-1	-1	-1
19	17083984	rs78136485	intron	MYO9B	c.-59+8110G>T		-1	-1	-1	-1	-1	-1
19	17084101	rs11882867	intron	MYO9B	c.-59+8227A>G		-1	-1	-1	-1	-1	-1
19	17084245	rs141387112	intron	MYO9B	c.-59+8371G>A		-1	-1	-1	-1	-1	-1
19	17085039	rs116338776	intron	MYO9B	c.-59+9165G>A		-1	-1	-1	-1	-1	-1
19	17085187	rs10405158	intron	MYO9B	c.-59+9313A>G		-1	-1	-1	-1	-1	-1
19	17085215	rs17281945	intron	MYO9B	c.-59+9341C>T		-1	-1	-1	-1	-1	-1
19	17085313	rs76071980	intron	MYO9B	c.-59+9439C>T		-1	-1	-1	-1	-1	-1
19	17085566	rs10408887	intron	MYO9B	c.-59+9692G>A		-1	-1	-1	-1	-1	-1
19	17086202	rs7252102	intron	MYO9B	c.-59+10328A>G		-1	-1	-1	-1	-1	-1
19	17086254	rs13343952	intron	MYO9B	c.-59+10380G>C		-1	-1	-1	-1	-1	-1
19	17086549	rs148525777	intron	MYO9B	c.-59+10675A>G		-1	-1	-1	-1	-1	-1
19	17086907	rs8105701	intron	MYO9B	c.-59+11033C>T		-1	-1	-1	-1	-1	-1
19	17087263	rs10406406	intron	MYO9B	c.-59+11389C>T		-1	-1	-1	-1	-1	-1
19	17087385	rs75162703	intron	MYO9B	c.-59+11511A>G		-1	-1	-1	-1	-1	-1
19	17087477	rs10412843	intron	MYO9B	c.-59+11603A>G		-1	-1	-1	-1	-1	-1
19	17087745	rs113290114	intron	MYO9B	c.-59+11871T>G		-1	-1	-1	-1	-1	-1
19	17087903	rs59243439	intron	MYO9B	c.-59+12029G>A		-1	-1	-1	-1	-1	-1
19	17088504	rs11669463	intron	MYO9B	c.-59+12630T>C		-1	-1	-1	-1	-1	-1
19	17088616	rs6512165	intron	MYO9B	c.-59+12742G>A		-1	-1	-1	-1	-1	-1
19	17088941	rs78843736	intron	MYO9B	c.-58-12719G>A		-1	-1	-1	-1	-1	-1
19	17089104	rs77371017	intron	MYO9B	c.-58-12556C>T		-1	-1	-1	-1	-1	-1
19	17090095	rs75801993	intron	MYO9B	c.-58-11565T>C		-1	-1	-1	-1	-1	-1
19	17090710	rs11671858	downstream_gene	CTD-2528A14.5	n.*4708A>C		-1	-1	-1	-1	-1	-1
19	17090710	rs11671858	intron	MYO9B	c.-58-10950T>G		-1	-1	-1	-1	-1	-1
19	17090880	rs76806236	downstream_gene	CTD-2528A14.5	n.*4538G>A		-1	-1	-1	-1	-1	-1
19	17090880	rs76806236	intron	MYO9B	c.-58-10780C>T		-1	-1	-1	-1	-1	-1
19	17091326	rs8103709	downstream_gene	CTD-2528A14.5	n.*4092C>T		-1	-1	-1	-1	-1	-1
19	17091326	rs8103709	intron	MYO9B	c.-58-10334G>A		-1	-1	-1	-1	-1	-1
19	17091472	rs150174968	downstream_gene	CTD-2528A14.5	n.*3946G>A		-1	-1	-1	-1	-1	-1
19	17091472	rs150174968	intron	MYO9B	c.-58-10188C>T		-1	-1	-1	-1	-1	-1
19	17091870	rs79031496	downstream_gene	CTD-2528A14.5	n.*3548G>A		-1	-1	-1	-1	-1	-1
19	17091870	rs79031496	intron	MYO9B	c.-58-9790C>T		-1	-1	-1	-1	-1	-1
19	17091936	rs7254827	downstream_gene	CTD-2528A14.5	n.*3482T>A		-1	-1	-1	-1	-1	-1
19	17091936	rs7254827	intron	MYO9B	c.-58-9724A>T		-1	-1	-1	-1	-1	-1
19	17092123	rs10416982	downstream_gene	CTD-2528A14.5	n.*3295G>T		-1	-1	-1	-1	-1	-1
19	17092123	rs10416982	intron	MYO9B	c.-58-9537C>A		-1	-1	-1	-1	-1	-1
19	17092865	rs78360333	downstream_gene	CTD-2528A14.5	n.*2553C>T		-1	-1	-1	-1	-1	-1
19	17092865	rs78360333	intron	MYO9B	c.-58-8795G>A		-1	-1	-1	-1	-1	-1
19	17093517	rs16981598	downstream_gene	CTD-2528A14.5	n.*1901T>C		-1	-1	-1	-1	-1	-1
19	17093517	rs16981598	intron	MYO9B	c.-58-8143A>G		-1	-1	-1	-1	-1	-1
19	17094431	rs62127861	downstream_gene	CTD-2528A14.5	n.*987G>A		-1	-1	-1	-1	-1	-1
19	17094431	rs62127861	intron	MYO9B	c.-58-7229C>T		-1	-1	-1	-1	-1	-1
19	17094658	rs12975942	downstream_gene	CTD-2528A14.5	n.*760A>G		-1	-1	-1	-1	-1	-1
19	17094658	rs12975942	intron	MYO9B	c.-58-7002T>C		-1	-1	-1	-1	-1	-1
19	17095655	rs6512166	intron	MYO9B	c.-58-6005G>A		-1	-1	-1	-1	-1	-1
19	17095655	rs6512166	non_coding_transcript_exon	CTD-2528A14.5	n.373C>T		-1	-1	-1	-1	-1	-1
19	17096201	rs8109466	intron	MYO9B	c.-58-5459T>G		-1	-1	-1	-1	-1	-1
19	17096201	rs8109466	intron	CTD-2528A14.5	n.146-319A>C		-1	-1	-1	-1	-1	-1
19	17096270	rs74782222	intron	MYO9B	c.-58-5390G>A		-1	-1	-1	-1	-1	-1
19	17096270	rs74782222	intron	CTD-2528A14.5	n.146-388C>T		-1	-1	-1	-1	-1	-1
19	17096346	rs10427132	intron	MYO9B	c.-58-5314T>G		-1	-1	-1	-1	-1	-1
19	17096346	rs10427132	intron	CTD-2528A14.5	n.146-464A>C		-1	-1	-1	-1	-1	-1
19	17097006	rs114383143	upstream_gene	MYO9B	c.-4712A>G		-1	-1	-1	-1	-1	-1
19	17097006	rs114383143	intron	MYO9B	c.-58-4654A>G		-1	-1	-1	-1	-1	-1
19	17097006	rs114383143	intron	CTD-2528A14.5	n.146-1124T>C		-1	-1	-1	-1	-1	-1
19	17097041	rs55957788	upstream_gene	MYO9B	c.-4677G>A		-1	-1	-1	-1	-1	-1
19	17097041	rs55957788	intron	MYO9B	c.-58-4619G>A		-1	-1	-1	-1	-1	-1
19	17097041	rs55957788	intron	CTD-2528A14.5	n.146-1159C>T		-1	-1	-1	-1	-1	-1
19	17097635	rs35237811	upstream_gene	MYO9B	c.-4083G>A		-1	-1	-1	-1	-1	-1
19	17097635	rs35237811	upstream_gene	MYO9B	n.-4547G>A		-1	-1	-1	-1	-1	-1
19	17097635	rs35237811	intron	MYO9B	c.-58-4025G>A		-1	-1	-1	-1	-1	-1
19	17097635	rs35237811	intron	CTD-2528A14.5	n.145+1528C>T		-1	-1	-1	-1	-1	-1
19	17097804	rs34358442	upstream_gene	MYO9B	c.-3914C>G		-1	-1	-1	-1	-1	-1
19	17097804	rs34358442	upstream_gene	MYO9B	n.-4378C>G		-1	-1	-1	-1	-1	-1
19	17097804	rs34358442	intron	MYO9B	c.-58-3856C>G		-1	-1	-1	-1	-1	-1
19	17097804	rs34358442	intron	CTD-2528A14.5	n.145+1359G>C		-1	-1	-1	-1	-1	-1
19	17098335	rs113642564	upstream_gene	MYO9B	c.-3383G>A		-1	-1	-1	-1	-1	-1
19	17098335	rs113642564	upstream_gene	MYO9B	n.-3847G>A		-1	-1	-1	-1	-1	-1
19	17098335	rs113642564	intron	MYO9B	c.-58-3325G>A		-1	-1	-1	-1	-1	-1
19	17098335	rs113642564	intron	CTD-2528A14.5	n.145+828C>T		-1	-1	-1	-1	-1	-1
19	17098634	rs75986962	upstream_gene	MYO9B	c.-3084T>C		-1	-1	-1	-1	-1	-1
19	17098634	rs75986962	upstream_gene	MYO9B	n.-3548T>C		-1	-1	-1	-1	-1	-1
19	17098634	rs75986962	intron	MYO9B	c.-58-3026T>C		-1	-1	-1	-1	-1	-1
19	17098634	rs75986962	intron	CTD-2528A14.5	n.145+529A>G		-1	-1	-1	-1	-1	-1
19	17099045	rs10403986	upstream_gene	MYO9B	c.-2673G>A		-1	-1	-1	-1	-1	-1
19	17099045	rs10403986	upstream_gene	MYO9B	n.-3137G>A		-1	-1	-1	-1	-1	-1
19	17099045	rs10403986	intron	MYO9B	c.-58-2615G>A		-1	-1	-1	-1	-1	-1
19	17099045	rs10403986	intron	CTD-2528A14.5	n.145+118C>T		-1	-1	-1	-1	-1	-1
19	17099048	rs10401600	upstream_gene	MYO9B	c.-2670G>T		-1	-1	-1	-1	-1	-1
19	17099048	rs10401600	upstream_gene	MYO9B	n.-3134G>T		-1	-1	-1	-1	-1	-1
19	17099048	rs10401600	intron	MYO9B	c.-58-2612G>T		-1	-1	-1	-1	-1	-1
19	17099048	rs10401600	intron	CTD-2528A14.5	n.145+115C>A		-1	-1	-1	-1	-1	-1
19	17099104	rs10401771	upstream_gene	MYO9B	c.-2614G>A		-1	-1	-1	-1	-1	-1
19	17099104	rs10401771	upstream_gene	MYO9B	n.-3078G>A		-1	-1	-1	-1	-1	-1
19	17099104	rs10401771	intron	MYO9B	c.-58-2556G>A		-1	-1	-1	-1	-1	-1
19	17099104	rs10401771	intron	CTD-2528A14.5	n.145+59C>T		-1	-1	-1	-1	-1	-1
19	17099142	rs62127864	upstream_gene	MYO9B	c.-2576G>T		-1	-1	-1	-1	-1	-1
19	17099142	rs62127864	upstream_gene	MYO9B	n.-3040G>T		-1	-1	-1	-1	-1	-1
19	17099142	rs62127864	intron	MYO9B	c.-58-2518G>T		-1	-1	-1	-1	-1	-1
19	17099142	rs62127864	intron	CTD-2528A14.5	n.145+21C>A		-1	-1	-1	-1	-1	-1
19	17099231	rs71338610	upstream_gene	MYO9B	c.-2487G>A		-1	-1	-1	-1	-1	-1
19	17099231	rs71338610	upstream_gene	MYO9B	n.-2951G>A		-1	-1	-1	-1	-1	-1
19	17099231	rs71338610	intron	MYO9B	c.-58-2429G>A		-1	-1	-1	-1	-1	-1
19	17099231	rs71338610	non_coding_transcript_exon	CTD-2528A14.5	n.77C>T		-1	-1	-1	-1	-1	-1
19	17099354	rs62127865	upstream_gene	MYO9B	c.-2364A>G		-1	-1	-1	-1	-1	-1
19	17099354	rs62127865	upstream_gene	MYO9B	n.-2828A>G		-1	-1	-1	-1	-1	-1
19	17099354	rs62127865	upstream_gene	CTD-2528A14.5	n.-47T>C		-1	-1	-1	-1	-1	-1
19	17099354	rs62127865	intron	MYO9B	c.-58-2306A>G		-1	-1	-1	-1	-1	-1
19	17099805	rs7249698	upstream_gene	MYO9B	c.-1913A>G		-1	-1	-1	-1	-1	-1
19	17099805	rs7249698	upstream_gene	MYO9B	n.-2377A>G		-1	-1	-1	-1	-1	-1
19	17099805	rs7249698	upstream_gene	CTD-2528A14.5	n.-498T>C		-1	-1	-1	-1	-1	-1
19	17099805	rs7249698	intron	MYO9B	c.-58-1855A>G		-1	-1	-1	-1	-1	-1
19	17100645	rs80154592	upstream_gene	MYO9B	c.-1073G>A		-1	-1	-1	-1	-1	-1
19	17100645	rs80154592	upstream_gene	MYO9B	n.-1537G>A		-1	-1	-1	-1	-1	-1
19	17100645	rs80154592	upstream_gene	CTD-2528A14.5	n.-1338C>T		-1	-1	-1	-1	-1	-1
19	17100645	rs80154592	intron	MYO9B	c.-58-1015G>A		-1	-1	-1	-1	-1	-1
19	17100756	rs10423712	upstream_gene	MYO9B	c.-962A>T		-1	-1	-1	-1	-1	-1
19	17100756	rs10423712	upstream_gene	MYO9B	n.-1426A>T		-1	-1	-1	-1	-1	-1
19	17100756	rs10423712	upstream_gene	CTD-2528A14.5	n.-1449T>A		-1	-1	-1	-1	-1	-1
19	17100756	rs10423712	intron	MYO9B	c.-58-904A>T		-1	-1	-1	-1	-1	-1
19	17100758	rs10423719	upstream_gene	MYO9B	c.-960T>C		-1	-1	-1	-1	-1	-1
19	17100758	rs10423719	upstream_gene	MYO9B	n.-1424T>C		-1	-1	-1	-1	-1	-1
19	17100758	rs10423719	upstream_gene	CTD-2528A14.5	n.-1451A>G		-1	-1	-1	-1	-1	-1
19	17100758	rs10423719	intron	MYO9B	c.-58-902T>C		-1	-1	-1	-1	-1	-1
19	17100860	rs16981622	upstream_gene	MYO9B	c.-858T>C		-1	-1	-1	-1	-1	-1
19	17100860	rs16981622	upstream_gene	MYO9B	n.-1322T>C		-1	-1	-1	-1	-1	-1
19	17100860	rs16981622	upstream_gene	CTD-2528A14.5	n.-1553A>G		-1	-1	-1	-1	-1	-1
19	17100860	rs16981622	intron	MYO9B	c.-58-800T>C		-1	-1	-1	-1	-1	-1
19	17101291	rs12461009	upstream_gene	MYO9B	c.-427C>T		-1	-1	-1	-1	-1	-1
19	17101291	rs12461009	upstream_gene	MYO9B	n.-891C>T		-1	-1	-1	-1	-1	-1
19	17101291	rs12461009	upstream_gene	CTD-2528A14.5	n.-1984G>A		-1	-1	-1	-1	-1	-1
19	17101291	rs12461009	intron	MYO9B	c.-58-369C>T		-1	-1	-1	-1	-1	-1
19	17101372	rs56937714	upstream_gene	MYO9B	c.-346G>T		-1	-1	-1	-1	-1	-1
19	17101372	rs56937714	upstream_gene	MYO9B	n.-810G>T		-1	-1	-1	-1	-1	-1
19	17101372	rs56937714	upstream_gene	CTD-2528A14.5	n.-2065C>A		-1	-1	-1	-1	-1	-1
19	17101372	rs56937714	intron	MYO9B	c.-58-288G>T		-1	-1	-1	-1	-1	-1
19	17101544	rs75322036	upstream_gene	MYO9B	c.-174C>T		-1	-1	-1	-1	-1	-1
19	17101544	rs75322036	upstream_gene	MYO9B	n.-638C>T		-1	-1	-1	-1	-1	-1
19	17101544	rs75322036	upstream_gene	CTD-2528A14.5	n.-2237G>A		-1	-1	-1	-1	-1	-1
19	17101544	rs75322036	intron	MYO9B	c.-58-116C>T		-1	-1	-1	-1	-1	-1
19	17101600	rs3745348	upstream_gene	MYO9B	c.-118C>T		-1	-1	-1	-1	-1	-1
19	17101600	rs3745348	upstream_gene	MYO9B	n.-582C>T		-1	-1	-1	-1	-1	-1
19	17101600	rs3745348	upstream_gene	CTD-2528A14.5	n.-2293G>A		-1	-1	-1	-1	-1	-1
19	17101600	rs3745348	intron	MYO9B	c.-58-60C>T		-1	-1	-1	-1	-1	-1
19	17102182	rs3745349	synonymous	MYO9B	c.465C>T	p.Pro155Pro	617	7623	465	6069	155	2022
19	17102182	rs3745349	synonymous	MYO9B	c.465C>T	p.Pro155Pro	527	7532	465	6069	155	2022
19	17102182	rs3745349	synonymous	MYO9B	c.465C>T	p.Pro155Pro	612	7595	465	6474	155	2157
19	17102182	rs3745349	synonymous	MYO9B	c.465C>T	p.Pro155Pro	465	6215	465	6215	155	2070
19	17102182	rs3745349	upstream_gene	CTD-2528A14.5	n.-2875G>A		-1	-1	-1	-1	-1	-1
19	17102182	rs3745349	non_coding_transcript_exon	MYO9B	n.1C>T		-1	-1	-1	-1	-1	-1
19	17102726	rs7251862	upstream_gene	CTD-2528A14.5	n.-3419G>A		-1	-1	-1	-1	-1	-1
19	17102726	rs7251862	intron	MYO9B	c.840+169C>T		-1	-1	-1	-1	-1	-1
19	17102726	rs7251862	intron	MYO9B	n.376+169C>T		-1	-1	-1	-1	-1	-1
19	17102748	rs12977780	upstream_gene	CTD-2528A14.5	n.-3441T>A		-1	-1	-1	-1	-1	-1
19	17102748	rs12977780	intron	MYO9B	c.840+191A>T		-1	-1	-1	-1	-1	-1
19	17102748	rs12977780	intron	MYO9B	n.376+191A>T		-1	-1	-1	-1	-1	-1
19	17103241	rs4808566	upstream_gene	CTD-2528A14.5	n.-3934A>C		-1	-1	-1	-1	-1	-1
19	17103241	rs4808566	intron	MYO9B	c.840+684T>G		-1	-1	-1	-1	-1	-1
19	17103241	rs4808566	intron	MYO9B	n.377-16T>G		-1	-1	-1	-1	-1	-1
19	17103254	rs11666568	splice_region&intron	MYO9B	n.377-3C>G		-1	-1	-1	-1	-1	-1
19	17103254	rs11666568	upstream_gene	CTD-2528A14.5	n.-3947G>C		-1	-1	-1	-1	-1	-1
19	17103254	rs11666568	intron	MYO9B	c.840+697C>G		-1	-1	-1	-1	-1	-1
19	17103263	rs11666569	upstream_gene	CTD-2528A14.5	n.-3956G>A		-1	-1	-1	-1	-1	-1
19	17103263	rs11666569	intron	MYO9B	c.840+706C>T		-1	-1	-1	-1	-1	-1
19	17103263	rs11666569	non_coding_transcript_exon	MYO9B	n.383C>T		-1	-1	-1	-1	-1	-1
19	17104023	rs140048224	upstream_gene	CTD-2528A14.5	n.-4716A>G		-1	-1	-1	-1	-1	-1
19	17104023	rs140048224	downstream_gene	MYO9B	n.*234T>C		-1	-1	-1	-1	-1	-1
19	17104023	rs140048224	intron	MYO9B	c.840+1466T>C		-1	-1	-1	-1	-1	-1
19	17104392	rs1060367	downstream_gene	MYO9B	n.*603G>A		-1	-1	-1	-1	-1	-1
19	17104392	rs1060367	intron	MYO9B	c.840+1835G>A		-1	-1	-1	-1	-1	-1
19	17104571	rs4808567	downstream_gene	MYO9B	n.*782G>A		-1	-1	-1	-1	-1	-1
19	17104571	rs4808567	intron	MYO9B	c.840+2014G>A		-1	-1	-1	-1	-1	-1
19	17104838	rs12977269	downstream_gene	MYO9B	n.*1049G>T		-1	-1	-1	-1	-1	-1
19	17104838	rs12977269	intron	MYO9B	c.840+2281G>T		-1	-1	-1	-1	-1	-1
19	17105486	rs114273476	downstream_gene	MYO9B	n.*1697C>A		-1	-1	-1	-1	-1	-1
19	17105486	rs114273476	intron	MYO9B	c.840+2929C>A		-1	-1	-1	-1	-1	-1
19	17105665	rs7249490	downstream_gene	MYO9B	n.*1876C>T		-1	-1	-1	-1	-1	-1
19	17105665	rs7249490	intron	MYO9B	c.840+3108C>T		-1	-1	-1	-1	-1	-1
19	17105814	rs7246553	downstream_gene	MYO9B	n.*2025G>A		-1	-1	-1	-1	-1	-1
19	17105814	rs7246553	intron	MYO9B	c.840+3257G>A		-1	-1	-1	-1	-1	-1
19	17106397	rs8100351	downstream_gene	MYO9B	n.*2608T>C		-1	-1	-1	-1	-1	-1
19	17106397	rs8100351	intron	MYO9B	c.840+3840T>C		-1	-1	-1	-1	-1	-1
19	17106950	rs10421381	downstream_gene	MYO9B	n.*3161C>G		-1	-1	-1	-1	-1	-1
19	17106950	rs10421381	intron	MYO9B	c.840+4393C>G		-1	-1	-1	-1	-1	-1
19	17107060	rs117916825	downstream_gene	MYO9B	n.*3271C>T		-1	-1	-1	-1	-1	-1
19	17107060	rs117916825	intron	MYO9B	c.840+4503C>T		-1	-1	-1	-1	-1	-1
19	17107741	rs4808568	downstream_gene	MYO9B	n.*3952G>A		-1	-1	-1	-1	-1	-1
19	17107741	rs4808568	intron	MYO9B	c.840+5184G>A		-1	-1	-1	-1	-1	-1
19	17107791	rs74253204	downstream_gene	MYO9B	n.*4002G>A		-1	-1	-1	-1	-1	-1
19	17107791	rs74253204	intron	MYO9B	c.840+5234G>A		-1	-1	-1	-1	-1	-1
19	17108160	rs4808569	downstream_gene	MYO9B	n.*4371C>A		-1	-1	-1	-1	-1	-1
19	17108160	rs4808569	intron	MYO9B	c.840+5603C>A		-1	-1	-1	-1	-1	-1
19	17108165	rs149453509	downstream_gene	MYO9B	n.*4376G>A		-1	-1	-1	-1	-1	-1
19	17108165	rs149453509	intron	MYO9B	c.840+5608G>A		-1	-1	-1	-1	-1	-1
19	17108295	rs7246865	downstream_gene	MYO9B	n.*4506G>A		-1	-1	-1	-1	-1	-1
19	17108295	rs7246865	intron	MYO9B	c.840+5738G>A		-1	-1	-1	-1	-1	-1
19	17108653	rs75585236	downstream_gene	MYO9B	n.*4864A>G		-1	-1	-1	-1	-1	-1
19	17108653	rs75585236	intron	MYO9B	c.840+6096A>G		-1	-1	-1	-1	-1	-1
19	17108874	rs140370707	intron	MYO9B	c.840+6317C>T		-1	-1	-1	-1	-1	-1
19	17109016	rs111306747	intron	MYO9B	c.840+6459A>G		-1	-1	-1	-1	-1	-1
19	17109531	rs8108205	intron	MYO9B	c.840+6974G>A		-1	-1	-1	-1	-1	-1
19	17109910	rs4808570	intron	MYO9B	c.840+7353G>A		-1	-1	-1	-1	-1	-1
19	17109922	rs78631558	intron	MYO9B	c.840+7365A>G		-1	-1	-1	-1	-1	-1
19	17109930	rs76378996	intron	MYO9B	c.840+7373A>T		-1	-1	-1	-1	-1	-1
19	17109936	rs75416684	intron	MYO9B	c.840+7379C>T		-1	-1	-1	-1	-1	-1
19	17110379	rs116086056	intron	MYO9B	c.840+7822A>G		-1	-1	-1	-1	-1	-1
19	17110979	rs80274449	intron	MYO9B	c.840+8422C>T		-1	-1	-1	-1	-1	-1
19	17111182	rs73024368	intron	MYO9B	c.840+8625C>T		-1	-1	-1	-1	-1	-1
19	17111207	rs79556020	intron	MYO9B	c.840+8650C>G		-1	-1	-1	-1	-1	-1
19	17111557	rs12978739	intron	MYO9B	c.840+9000G>A		-1	-1	-1	-1	-1	-1
19	17111774	rs1077795	intron	MYO9B	c.840+9217A>G		-1	-1	-1	-1	-1	-1
19	17111943	rs12978850	intron	MYO9B	c.840+9386C>T		-1	-1	-1	-1	-1	-1
19	17111974	rs2344732	intron	MYO9B	c.840+9417A>G		-1	-1	-1	-1	-1	-1
19	17112295	rs751738	intron	MYO9B	c.840+9738A>G		-1	-1	-1	-1	-1	-1
19	17112450	rs62127867	intron	MYO9B	c.840+9893C>T		-1	-1	-1	-1	-1	-1
19	17112626	rs114053909	intron	MYO9B	c.840+10069G>T		-1	-1	-1	-1	-1	-1
19	17112885	rs115908575	intron	MYO9B	c.840+10328G>A		-1	-1	-1	-1	-1	-1
19	17113301	rs80174661	intron	MYO9B	c.840+10744G>A		-1	-1	-1	-1	-1	-1
19	17113440	rs79045638	intron	MYO9B	c.840+10883C>T		-1	-1	-1	-1	-1	-1
19	17113519	rs17527173	intron	MYO9B	c.840+10962A>G		-1	-1	-1	-1	-1	-1
19	17113861	rs386807386	intron	MYO9B	c.840+11304C>T		-1	-1	-1	-1	-1	-1
19	17113862	rs8111636	intron	MYO9B	c.840+11305G>A		-1	-1	-1	-1	-1	-1
19	17114084	rs35009184	intron	MYO9B	c.840+11527G>A		-1	-1	-1	-1	-1	-1
19	17114245	rs75478558	intron	MYO9B	c.840+11688C>T		-1	-1	-1	-1	-1	-1
19	17114318	rs10421727	intron	MYO9B	c.840+11761G>A		-1	-1	-1	-1	-1	-1
19	17114380	rs79950055	intron	MYO9B	c.840+11823C>A		-1	-1	-1	-1	-1	-1
19	17114417	rs79869295	intron	MYO9B	c.840+11860G>C		-1	-1	-1	-1	-1	-1
19	17114998	rs74585370	intron	MYO9B	c.840+12441T>A		-1	-1	-1	-1	-1	-1
19	17115307	rs114093399	intron	MYO9B	c.840+12750C>T		-1	-1	-1	-1	-1	-1
19	17115419	rs4808571	intron	MYO9B	c.840+12862G>A		-1	-1	-1	-1	-1	-1
19	17115787	rs78046814	intron	MYO9B	c.840+13230C>T		-1	-1	-1	-1	-1	-1
19	17116092	rs77099096	intron	MYO9B	c.840+13535C>T		-1	-1	-1	-1	-1	-1
19	17116525	rs8101673	intron	MYO9B	c.840+13968C>T		-1	-1	-1	-1	-1	-1
19	17117151	rs75540828	intron	MYO9B	c.840+14594G>T		-1	-1	-1	-1	-1	-1
19	17117744	rs10412482	intron	MYO9B	c.840+15187C>T		-1	-1	-1	-1	-1	-1
19	17117823	rs62127868	intron	MYO9B	c.840+15266A>C		-1	-1	-1	-1	-1	-1
19	17117921	rs71338611	intron	MYO9B	c.840+15364G>A		-1	-1	-1	-1	-1	-1
19	17118296	rs76526930	intron	MYO9B	c.840+15739T>A		-1	-1	-1	-1	-1	-1
19	17118629	rs34340240	intron	MYO9B	c.840+16072G>A		-1	-1	-1	-1	-1	-1
19	17118638	rs149070752	intron	MYO9B	c.840+16081C>T		-1	-1	-1	-1	-1	-1
19	17118651	rs117978353	intron	MYO9B	c.840+16094T>G		-1	-1	-1	-1	-1	-1
19	17118822	rs79854203	intron	MYO9B	c.840+16265C>T		-1	-1	-1	-1	-1	-1
19	17119389	rs10775622	intron	MYO9B	c.840+16832C>T		-1	-1	-1	-1	-1	-1
19	17119477	rs8099879	intron	MYO9B	c.840+16920C>A		-1	-1	-1	-1	-1	-1
19	17119562	rs11086053	intron	MYO9B	c.840+17005A>C		-1	-1	-1	-1	-1	-1
19	17120250	rs76324346	intron	MYO9B	c.840+17693A>G		-1	-1	-1	-1	-1	-1
19	17120262	rs80048771	intron	MYO9B	c.840+17705G>A		-1	-1	-1	-1	-1	-1
19	17120801	rs1173014470	intron	MYO9B	c.840+18244G>T		-1	-1	-1	-1	-1	-1
19	17120928	rs35535716	intron	MYO9B	c.840+18371T>C		-1	-1	-1	-1	-1	-1
19	17121221	rs62127909	intron	MYO9B	c.840+18664A>G		-1	-1	-1	-1	-1	-1
19	17121223	rs117695356	intron	MYO9B	c.840+18666G>A		-1	-1	-1	-1	-1	-1
19	17121435	rs61686231	intron	MYO9B	c.840+18878T>C		-1	-1	-1	-1	-1	-1
19	17121599	rs10414084	intron	MYO9B	c.840+19042G>A		-1	-1	-1	-1	-1	-1
19	17121689	rs11667918	intron	MYO9B	c.840+19132C>T		-1	-1	-1	-1	-1	-1
19	17121699	rs8106970	intron	MYO9B	c.840+19142G>A		-1	-1	-1	-1	-1	-1
19	17121965	rs12971955	intron	MYO9B	c.840+19408G>A		-1	-1	-1	-1	-1	-1
19	17123038	rs76955266	intron	MYO9B	c.840+20481G>T		-1	-1	-1	-1	-1	-1
19	17124045	rs4808572	intron	MYO9B	c.841-21352C>A		-1	-1	-1	-1	-1	-1
19	17124210	rs10404011	intron	MYO9B	c.841-21187G>A		-1	-1	-1	-1	-1	-1
19	17124787	rs10411952	intron	MYO9B	c.841-20610C>T		-1	-1	-1	-1	-1	-1
19	17125025	rs80329697	intron	MYO9B	c.841-20372T>C		-1	-1	-1	-1	-1	-1
19	17125071	rs113154715	intron	MYO9B	c.841-20326G>A		-1	-1	-1	-1	-1	-1
19	17125125	rs112258669	intron	MYO9B	c.841-20272C>T		-1	-1	-1	-1	-1	-1
19	17125793	rs4808070	intron	MYO9B	c.841-19604A>G		-1	-1	-1	-1	-1	-1
19	17126043	rs4808573	intron	MYO9B	c.841-19354C>T		-1	-1	-1	-1	-1	-1
19	17126079	rs10419952	intron	MYO9B	c.841-19318C>G		-1	-1	-1	-1	-1	-1
19	17126580	rs73519691	intron	MYO9B	c.841-18817T>C		-1	-1	-1	-1	-1	-1
19	17126984	rs9797507	intron	MYO9B	c.841-18413G>A		-1	-1	-1	-1	-1	-1
19	17127119	rs11670152	intron	MYO9B	c.841-18278T>C		-1	-1	-1	-1	-1	-1
19	17127360	rs11670224	intron	MYO9B	c.841-18037T>C		-1	-1	-1	-1	-1	-1
19	17127362	rs36064742	intron	MYO9B	c.841-18035T>C		-1	-1	-1	-1	-1	-1
19	17127603	rs12982956	intron	MYO9B	c.841-17794A>G		-1	-1	-1	-1	-1	-1
19	17127620	rs4808574	intron	MYO9B	c.841-17777C>T		-1	-1	-1	-1	-1	-1
19	17128263	rs78015763	intron	MYO9B	c.841-17134C>T		-1	-1	-1	-1	-1	-1
19	17128305	rs11671326	intron	MYO9B	c.841-17092C>T		-1	-1	-1	-1	-1	-1
19	17128756	rs7254359	intron	MYO9B	c.841-16641G>A		-1	-1	-1	-1	-1	-1
19	17128883	rs7255902	intron	MYO9B	c.841-16514A>G		-1	-1	-1	-1	-1	-1
19	17129228	rs7259696	intron	MYO9B	c.841-16169C>T		-1	-1	-1	-1	-1	-1
19	17129434	rs7259697	intron	MYO9B	c.841-15963A>G		-1	-1	-1	-1	-1	-1
19	17129583	rs73928486	intron	MYO9B	c.841-15814G>A		-1	-1	-1	-1	-1	-1
19	17129671	rs1870069	intron	MYO9B	c.841-15726C>T		-1	-1	-1	-1	-1	-1
19	17129961	rs7258952	intron	MYO9B	c.841-15436G>A		-1	-1	-1	-1	-1	-1
19	17130075	rs7260044	intron	MYO9B	c.841-15322C>T		-1	-1	-1	-1	-1	-1
19	17130328	rs12052199	intron	MYO9B	c.841-15069G>A		-1	-1	-1	-1	-1	-1
19	17130481	rs12052052	intron	MYO9B	c.841-14916G>A		-1	-1	-1	-1	-1	-1
19	17130839	rs12052065	intron	MYO9B	c.841-14558A>C		-1	-1	-1	-1	-1	-1
19	17131403	rs11667305	intron	MYO9B	c.841-13994G>A		-1	-1	-1	-1	-1	-1
19	17131865	rs4808575	intron	MYO9B	c.841-13532A>T		-1	-1	-1	-1	-1	-1
19	17131975	rs61444454	intron	MYO9B	c.841-13422G>A		-1	-1	-1	-1	-1	-1
19	17132046	rs35075018	intron	MYO9B	c.841-13351T>A		-1	-1	-1	-1	-1	-1
19	17132131	rs12979647	intron	MYO9B	c.841-13266C>T		-1	-1	-1	-1	-1	-1
19	17132138	rs36103809	intron	MYO9B	c.841-13259G>A		-1	-1	-1	-1	-1	-1
19	17132146	rs58882461	intron	MYO9B	c.841-13251T>G		-1	-1	-1	-1	-1	-1
19	17132249	rs56761153	intron	MYO9B	c.841-13148A>G		-1	-1	-1	-1	-1	-1
19	17132278	rs12979944	intron	MYO9B	c.841-13119T>A		-1	-1	-1	-1	-1	-1
19	17132411	rs55792743	intron	MYO9B	c.841-12986C>T		-1	-1	-1	-1	-1	-1
19	17132787	rs9797820	intron	MYO9B	c.841-12610G>A		-1	-1	-1	-1	-1	-1
19	17132909	rs9797862	intron	MYO9B	c.841-12488A>G		-1	-1	-1	-1	-1	-1
19	17133028	rs9797829	intron	MYO9B	c.841-12369G>A		-1	-1	-1	-1	-1	-1
19	17133285	rs56379564	intron	MYO9B	c.841-12112G>T		-1	-1	-1	-1	-1	-1
19	17133302	rs7246621	intron	MYO9B	c.841-12095A>T		-1	-1	-1	-1	-1	-1
19	17133362	rs7258101	intron	MYO9B	c.841-12035T>C		-1	-1	-1	-1	-1	-1
19	17133430	rs60360805	intron	MYO9B	c.841-11967G>C		-1	-1	-1	-1	-1	-1
19	17133752	rs61362455	intron	MYO9B	c.841-11645C>A		-1	-1	-1	-1	-1	-1
19	17133983	rs60732511	intron	MYO9B	c.841-11414G>A		-1	-1	-1	-1	-1	-1
19	17134002	rs7507274	intron	MYO9B	c.841-11395C>T		-1	-1	-1	-1	-1	-1
19	17134273	rs2880937	intron	MYO9B	c.841-11124C>A		-1	-1	-1	-1	-1	-1
19	17134752	rs4808577	intron	MYO9B	c.841-10645A>G		-1	-1	-1	-1	-1	-1
19	17134811	rs12981938	intron	MYO9B	c.841-10586C>T		-1	-1	-1	-1	-1	-1
19	17134826	rs12981947	intron	MYO9B	c.841-10571C>T		-1	-1	-1	-1	-1	-1
19	17135122	rs6512171	intron	MYO9B	c.841-10275A>G		-1	-1	-1	-1	-1	-1
19	17135362	rs34777901	intron	MYO9B	c.841-10035C>T		-1	-1	-1	-1	-1	-1
19	17135402	rs10423232	intron	MYO9B	c.841-9995T>C		-1	-1	-1	-1	-1	-1
19	17135651	rs117440287	intron	MYO9B	c.841-9746G>A		-1	-1	-1	-1	-1	-1
19	17135892	rs34188992	intron	MYO9B	c.841-9505A>G		-1	-1	-1	-1	-1	-1
19	17135927	rs11086054	intron	MYO9B	c.841-9470A>T		-1	-1	-1	-1	-1	-1
19	17135975	rs12973822	intron	MYO9B	c.841-9422G>A		-1	-1	-1	-1	-1	-1
19	17136051	rs12983320	intron	MYO9B	c.841-9346T>C		-1	-1	-1	-1	-1	-1
19	17136629	rs34298573	intron	MYO9B	c.841-8768G>C		-1	-1	-1	-1	-1	-1
19	17137068	rs10419033	intron	MYO9B	c.841-8329A>T		-1	-1	-1	-1	-1	-1
19	17137375	rs80179258	intron	MYO9B	c.841-8022G>A		-1	-1	-1	-1	-1	-1
19	17137416	rs75083698	intron	MYO9B	c.841-7981C>T		-1	-1	-1	-1	-1	-1
19	17137521	rs74848903	intron	MYO9B	c.841-7876C>T		-1	-1	-1	-1	-1	-1
19	17138056	rs28473332	intron	MYO9B	c.841-7341C>T		-1	-1	-1	-1	-1	-1
19	17138155	rs12976424	intron	MYO9B	c.841-7242G>C		-1	-1	-1	-1	-1	-1
19	17138349	rs12978830	intron	MYO9B	c.841-7048C>T		-1	-1	-1	-1	-1	-1
19	17139048	rs4808578	intron	MYO9B	c.841-6349G>A		-1	-1	-1	-1	-1	-1
19	17139411	rs12978448	intron	MYO9B	c.841-5986C>T		-1	-1	-1	-1	-1	-1
19	17139695	rs34354003	intron	MYO9B	c.841-5702T>C		-1	-1	-1	-1	-1	-1
19	17140807	rs112218863	intron	MYO9B	c.841-4590T>G		-1	-1	-1	-1	-1	-1
19	17140817	rs112613803	intron	MYO9B	c.841-4580C>T		-1	-1	-1	-1	-1	-1
19	17140869	rs111750075	intron	MYO9B	c.841-4528G>A		-1	-1	-1	-1	-1	-1
19	17140994	rs151321983	intron	MYO9B	c.841-4403C>T		-1	-1	-1	-1	-1	-1
19	17141231	rs59616136	intron	MYO9B	c.841-4166G>A		-1	-1	-1	-1	-1	-1
19	17141341	rs35365035	intron	MYO9B	c.841-4056T>C		-1	-1	-1	-1	-1	-1
19	17142024	rs67085612	intron	MYO9B	c.841-3373A>T		-1	-1	-1	-1	-1	-1
19	17143660	rs112501363	intron	MYO9B	c.841-1737G>A		-1	-1	-1	-1	-1	-1
19	17143693	rs35257877	intron	MYO9B	c.841-1704C>G		-1	-1	-1	-1	-1	-1
19	17143698	rs11881955	intron	MYO9B	c.841-1699A>G		-1	-1	-1	-1	-1	-1
19	17145222	rs59360945	intron	MYO9B	c.841-175G>A		-1	-1	-1	-1	-1	-1
19	17145656	rs17533868	intron	MYO9B	c.935+165C>T		-1	-1	-1	-1	-1	-1
19	17145713	rs17533903	intron	MYO9B	c.935+222G>A		-1	-1	-1	-1	-1	-1
19	17145888	rs56241574	intron	MYO9B	c.935+397G>A		-1	-1	-1	-1	-1	-1
19	17146992	rs17533945	intron	MYO9B	c.935+1501T>C		-1	-1	-1	-1	-1	-1
19	17147341	rs140033558	intron	MYO9B	c.935+1850A>G		-1	-1	-1	-1	-1	-1
19	17147510	rs111753064	intron	MYO9B	c.935+2019C>T		-1	-1	-1	-1	-1	-1
19	17148018	rs1870068	downstream_gene	CTD-3032J10.2	n.*4570A>G		-1	-1	-1	-1	-1	-1
19	17148018	rs1870068	downstream_gene	CTD-3032J10.2	n.*4598A>G		-1	-1	-1	-1	-1	-1
19	17148018	rs1870068	intron	MYO9B	c.935+2527T>C		-1	-1	-1	-1	-1	-1
19	17148432	rs73504416	downstream_gene	CTD-3032J10.2	n.*4156C>T		-1	-1	-1	-1	-1	-1
19	17148432	rs73504416	downstream_gene	CTD-3032J10.2	n.*4184C>T		-1	-1	-1	-1	-1	-1
19	17148432	rs73504416	intron	MYO9B	c.935+2941G>A		-1	-1	-1	-1	-1	-1
19	17148622	rs113564725	downstream_gene	CTD-3032J10.2	n.*3966G>A		-1	-1	-1	-1	-1	-1
19	17148622	rs113564725	downstream_gene	CTD-3032J10.2	n.*3994G>A		-1	-1	-1	-1	-1	-1
19	17148622	rs113564725	intron	MYO9B	c.935+3131C>T		-1	-1	-1	-1	-1	-1
19	17149311	rs4808580	downstream_gene	CTD-3032J10.2	n.*3277A>G		-1	-1	-1	-1	-1	-1
19	17149311	rs4808580	downstream_gene	CTD-3032J10.2	n.*3305A>G		-1	-1	-1	-1	-1	-1
19	17149311	rs4808580	intron	MYO9B	c.936-3333T>C		-1	-1	-1	-1	-1	-1
19	17150430	rs10424129	downstream_gene	CTD-3032J10.2	n.*2158C>T		-1	-1	-1	-1	-1	-1
19	17150430	rs10424129	downstream_gene	CTD-3032J10.2	n.*2186C>T		-1	-1	-1	-1	-1	-1
19	17150430	rs10424129	intron	MYO9B	c.936-2214G>A		-1	-1	-1	-1	-1	-1
19	17150637	rs8111205	downstream_gene	CTD-3032J10.2	n.*1951C>T		-1	-1	-1	-1	-1	-1
19	17150637	rs8111205	downstream_gene	CTD-3032J10.2	n.*1979C>T		-1	-1	-1	-1	-1	-1
19	17150637	rs8111205	intron	MYO9B	c.936-2007G>A		-1	-1	-1	-1	-1	-1
19	17151210	rs4808581	downstream_gene	CTD-3032J10.2	n.*1378C>T		-1	-1	-1	-1	-1	-1
19	17151210	rs4808581	downstream_gene	CTD-3032J10.2	n.*1406C>T		-1	-1	-1	-1	-1	-1
19	17151210	rs4808581	intron	MYO9B	c.936-1434G>A		-1	-1	-1	-1	-1	-1
19	17151314	rs10425285	downstream_gene	CTD-3032J10.2	n.*1274G>A		-1	-1	-1	-1	-1	-1
19	17151314	rs10425285	downstream_gene	CTD-3032J10.2	n.*1302G>A		-1	-1	-1	-1	-1	-1
19	17151314	rs10425285	intron	MYO9B	c.936-1330C>T		-1	-1	-1	-1	-1	-1
19	17151659	rs7246852	downstream_gene	CTD-3032J10.2	n.*929C>T		-1	-1	-1	-1	-1	-1
19	17151659	rs7246852	downstream_gene	CTD-3032J10.2	n.*957C>T		-1	-1	-1	-1	-1	-1
19	17151659	rs7246852	intron	MYO9B	c.936-985G>A		-1	-1	-1	-1	-1	-1
19	17151719	rs117951200	downstream_gene	CTD-3032J10.2	n.*869G>C		-1	-1	-1	-1	-1	-1
19	17151719	rs117951200	downstream_gene	CTD-3032J10.2	n.*897G>C		-1	-1	-1	-1	-1	-1
19	17151719	rs117951200	intron	MYO9B	c.936-925C>G		-1	-1	-1	-1	-1	-1
19	17152281	rs386807390	downstream_gene	CTD-3032J10.2	n.*307G>A		-1	-1	-1	-1	-1	-1
19	17152281	rs386807390	downstream_gene	CTD-3032J10.2	n.*335G>A		-1	-1	-1	-1	-1	-1
19	17152281	rs386807390	intron	MYO9B	c.936-363C>T		-1	-1	-1	-1	-1	-1
19	17152282	rs7247626	downstream_gene	CTD-3032J10.2	n.*306C>T		-1	-1	-1	-1	-1	-1
19	17152282	rs7247626	downstream_gene	CTD-3032J10.2	n.*334C>T		-1	-1	-1	-1	-1	-1
19	17152282	rs7247626	intron	MYO9B	c.936-362G>A		-1	-1	-1	-1	-1	-1
19	17152422	rs8104795	downstream_gene	CTD-3032J10.2	n.*166C>A		-1	-1	-1	-1	-1	-1
19	17152422	rs8104795	downstream_gene	CTD-3032J10.2	n.*194C>A		-1	-1	-1	-1	-1	-1
19	17152422	rs8104795	intron	MYO9B	c.936-222G>T		-1	-1	-1	-1	-1	-1
19	17153287	rs66938508	intron	MYO9B	c.998+581G>A		-1	-1	-1	-1	-1	-1
19	17153287	rs66938508	intron	CTD-3032J10.2	n.221-525C>T		-1	-1	-1	-1	-1	-1
19	17153287	rs66938508	intron	CTD-3032J10.2	n.321-525C>T		-1	-1	-1	-1	-1	-1
19	17153474	rs10419386	intron	MYO9B	c.999-493C>A		-1	-1	-1	-1	-1	-1
19	17153474	rs10419386	intron	CTD-3032J10.2	n.221-712G>T		-1	-1	-1	-1	-1	-1
19	17153474	rs10419386	intron	CTD-3032J10.2	n.321-712G>T		-1	-1	-1	-1	-1	-1
19	17154151	rs2305769	intron	MYO9B	c.1098+85G>C		-1	-1	-1	-1	-1	-1
19	17154151	rs2305769	intron	CTD-3032J10.2	n.221-1389C>G		-1	-1	-1	-1	-1	-1
19	17154151	rs2305769	intron	CTD-3032J10.2	n.321-1389C>G		-1	-1	-1	-1	-1	-1
19	17154153	rs2305768	intron	MYO9B	c.1098+87C>T		-1	-1	-1	-1	-1	-1
19	17154153	rs2305768	intron	CTD-3032J10.2	n.221-1391G>A		-1	-1	-1	-1	-1	-1
19	17154153	rs2305768	intron	CTD-3032J10.2	n.321-1391G>A		-1	-1	-1	-1	-1	-1
19	17155106	rs12979901	intron	MYO9B	c.1199+691C>T		-1	-1	-1	-1	-1	-1
19	17155106	rs12979901	intron	CTD-3032J10.2	n.221-2344G>A		-1	-1	-1	-1	-1	-1
19	17155106	rs12979901	intron	CTD-3032J10.2	n.320+2189G>A		-1	-1	-1	-1	-1	-1
19	17156393	rs3786511	intron	MYO9B	c.1200-516C>T		-1	-1	-1	-1	-1	-1
19	17156393	rs3786511	intron	CTD-3032J10.2	n.220+1227G>A		-1	-1	-1	-1	-1	-1
19	17156393	rs3786511	intron	CTD-3032J10.2	n.320+902G>A		-1	-1	-1	-1	-1	-1
19	17157330	rs6512172	intron	MYO9B	c.1329+292G>A		-1	-1	-1	-1	-1	-1
19	17157330	rs6512172	intron	CTD-3032J10.2	n.220+290C>T		-1	-1	-1	-1	-1	-1
19	17157330	rs6512172	non_coding_transcript_exon	CTD-3032J10.2	n.285C>T		-1	-1	-1	-1	-1	-1
19	17157466	rs111855621	intron	MYO9B	c.1329+428C>T		-1	-1	-1	-1	-1	-1
19	17157466	rs111855621	intron	CTD-3032J10.2	n.220+154G>A		-1	-1	-1	-1	-1	-1
19	17157466	rs111855621	intron	CTD-3032J10.2	n.225-76G>A		-1	-1	-1	-1	-1	-1
19	17157701	rs8103970	intron	MYO9B	c.1329+663A>G		-1	-1	-1	-1	-1	-1
19	17157701	rs8103970	non_coding_transcript_exon	CTD-3032J10.2	n.139T>C		-1	-1	-1	-1	-1	-1
19	17157701	rs8103970	non_coding_transcript_exon	CTD-3032J10.2	n.143T>C		-1	-1	-1	-1	-1	-1
19	17157974	rs10409461	intron	MYO9B	c.1329+936G>A		-1	-1	-1	-1	-1	-1
19	17157974	rs10409461	intron	CTD-3032J10.2	n.128-262C>T		-1	-1	-1	-1	-1	-1
19	17157974	rs10409461	intron	CTD-3032J10.2	n.132-262C>T		-1	-1	-1	-1	-1	-1
19	17158352	rs3786512	intron	MYO9B	c.1330-1043A>G		-1	-1	-1	-1	-1	-1
19	17158352	rs3786512	intron	CTD-3032J10.2	n.128-640T>C		-1	-1	-1	-1	-1	-1
19	17158352	rs3786512	intron	CTD-3032J10.2	n.132-640T>C		-1	-1	-1	-1	-1	-1
19	17158686	rs11672256	intron	MYO9B	c.1330-709C>G		-1	-1	-1	-1	-1	-1
19	17158686	rs11672256	intron	CTD-3032J10.2	n.128-974G>C		-1	-1	-1	-1	-1	-1
19	17158686	rs11672256	intron	CTD-3032J10.2	n.132-974G>C		-1	-1	-1	-1	-1	-1
19	17158700	rs11672280	intron	MYO9B	c.1330-695C>T		-1	-1	-1	-1	-1	-1
19	17158700	rs11672280	intron	CTD-3032J10.2	n.128-988G>A		-1	-1	-1	-1	-1	-1
19	17158700	rs11672280	intron	CTD-3032J10.2	n.132-988G>A		-1	-1	-1	-1	-1	-1
19	17159012	rs4808582	intron	MYO9B	c.1330-383G>A		-1	-1	-1	-1	-1	-1
19	17159012	rs4808582	intron	CTD-3032J10.2	n.128-1300C>T		-1	-1	-1	-1	-1	-1
19	17159012	rs4808582	intron	CTD-3032J10.2	n.132-1300C>T		-1	-1	-1	-1	-1	-1
19	17159030	rs11669308	intron	MYO9B	c.1330-365T>C		-1	-1	-1	-1	-1	-1
19	17159030	rs11669308	intron	CTD-3032J10.2	n.128-1318A>G		-1	-1	-1	-1	-1	-1
19	17159030	rs11669308	intron	CTD-3032J10.2	n.132-1318A>G		-1	-1	-1	-1	-1	-1
19	17159091	rs56282814	intron	MYO9B	c.1330-304G>A		-1	-1	-1	-1	-1	-1
19	17159091	rs56282814	intron	CTD-3032J10.2	n.128-1379C>T		-1	-1	-1	-1	-1	-1
19	17159091	rs56282814	intron	CTD-3032J10.2	n.132-1379C>T		-1	-1	-1	-1	-1	-1
19	17159234	rs28531775	intron	MYO9B	c.1330-161C>T		-1	-1	-1	-1	-1	-1
19	17159234	rs28531775	intron	CTD-3032J10.2	n.128-1522G>A		-1	-1	-1	-1	-1	-1
19	17159234	rs28531775	intron	CTD-3032J10.2	n.132-1522G>A		-1	-1	-1	-1	-1	-1
19	17160647	rs147068408	intron	MYO9B	c.1419+1163A>G		-1	-1	-1	-1	-1	-1
19	17160647	rs147068408	intron	CTD-3032J10.2	n.128-2935T>C		-1	-1	-1	-1	-1	-1
19	17160647	rs147068408	intron	CTD-3032J10.2	n.132-2935T>C		-1	-1	-1	-1	-1	-1
19	17160685	rs28522873	intron	MYO9B	c.1419+1201A>G		-1	-1	-1	-1	-1	-1
19	17160685	rs28522873	intron	CTD-3032J10.2	n.128-2973T>C		-1	-1	-1	-1	-1	-1
19	17160685	rs28522873	intron	CTD-3032J10.2	n.132-2973T>C		-1	-1	-1	-1	-1	-1
19	17160762	rs10404952	intron	MYO9B	c.1419+1278G>C		-1	-1	-1	-1	-1	-1
19	17160762	rs10404952	intron	CTD-3032J10.2	n.128-3050C>G		-1	-1	-1	-1	-1	-1
19	17160762	rs10404952	intron	CTD-3032J10.2	n.132-3050C>G		-1	-1	-1	-1	-1	-1
19	17160988	rs11878590	intron	MYO9B	c.1420-1362T>G		-1	-1	-1	-1	-1	-1
19	17160988	rs11878590	intron	CTD-3032J10.2	n.128-3276A>C		-1	-1	-1	-1	-1	-1
19	17160988	rs11878590	intron	CTD-3032J10.2	n.132-3276A>C		-1	-1	-1	-1	-1	-1
19	17161438	rs28508103	intron	MYO9B	c.1420-912G>A		-1	-1	-1	-1	-1	-1
19	17161438	rs28508103	intron	CTD-3032J10.2	n.128-3726C>T		-1	-1	-1	-1	-1	-1
19	17161438	rs28508103	intron	CTD-3032J10.2	n.132-3726C>T		-1	-1	-1	-1	-1	-1
19	17161554	rs12983749	intron	MYO9B	c.1420-796G>A		-1	-1	-1	-1	-1	-1
19	17161554	rs12983749	intron	CTD-3032J10.2	n.128-3842C>T		-1	-1	-1	-1	-1	-1
19	17161554	rs12983749	intron	CTD-3032J10.2	n.132-3842C>T		-1	-1	-1	-1	-1	-1
19	17161751	rs113890635	intron	MYO9B	c.1420-599G>A		-1	-1	-1	-1	-1	-1
19	17161751	rs113890635	intron	CTD-3032J10.2	n.128-4039C>T		-1	-1	-1	-1	-1	-1
19	17161751	rs113890635	intron	CTD-3032J10.2	n.132-4039C>T		-1	-1	-1	-1	-1	-1
19	17161767	rs111318840	intron	MYO9B	c.1420-583G>A		-1	-1	-1	-1	-1	-1
19	17161767	rs111318840	intron	CTD-3032J10.2	n.128-4055C>T		-1	-1	-1	-1	-1	-1
19	17161767	rs111318840	intron	CTD-3032J10.2	n.132-4055C>T		-1	-1	-1	-1	-1	-1
19	17162943	rs12980061	intron	MYO9B	c.1537-45C>T		-1	-1	-1	-1	-1	-1
19	17162943	rs12980061	intron	CTD-3032J10.2	n.127+4978G>A		-1	-1	-1	-1	-1	-1
19	17162943	rs12980061	intron	CTD-3032J10.2	n.131+4978G>A		-1	-1	-1	-1	-1	-1
19	17163083	rs7256689	synonymous	MYO9B	c.1632T>G	p.Leu544Leu	1784	7623	1632	6069	544	2022
19	17163083	rs7256689	synonymous	MYO9B	c.1632T>G	p.Leu544Leu	1694	7532	1632	6069	544	2022
19	17163083	rs7256689	synonymous	MYO9B	c.1632T>G	p.Leu544Leu	1779	7595	1632	6474	544	2157
19	17163083	rs7256689	synonymous	MYO9B	c.1632T>G	p.Leu544Leu	1632	6215	1632	6215	544	2070
19	17163083	rs7256689	intron	CTD-3032J10.2	n.127+4838A>C		-1	-1	-1	-1	-1	-1
19	17163083	rs7256689	intron	CTD-3032J10.2	n.131+4838A>C		-1	-1	-1	-1	-1	-1
19	17164967	rs34831515	intron	MYO9B	c.1671+1845C>T		-1	-1	-1	-1	-1	-1
19	17164967	rs34831515	intron	CTD-3032J10.2	n.127+2954G>A		-1	-1	-1	-1	-1	-1
19	17164967	rs34831515	intron	CTD-3032J10.2	n.131+2954G>A		-1	-1	-1	-1	-1	-1
19	17166492	rs113889181	intron	MYO9B	c.1672-1451T>C		-1	-1	-1	-1	-1	-1
19	17166492	rs113889181	intron	CTD-3032J10.2	n.127+1429A>G		-1	-1	-1	-1	-1	-1
19	17166492	rs113889181	intron	CTD-3032J10.2	n.131+1429A>G		-1	-1	-1	-1	-1	-1
19	17166644	rs116896298	intron	MYO9B	c.1672-1299C>T		-1	-1	-1	-1	-1	-1
19	17166644	rs116896298	intron	CTD-3032J10.2	n.127+1277G>A		-1	-1	-1	-1	-1	-1
19	17166644	rs116896298	intron	CTD-3032J10.2	n.131+1277G>A		-1	-1	-1	-1	-1	-1
19	17167574	rs8112726	upstream_gene	MYO9B	c.-4802G>T		-1	-1	-1	-1	-1	-1
19	17167574	rs8112726	intron	MYO9B	c.1672-369G>T		-1	-1	-1	-1	-1	-1
19	17167574	rs8112726	intron	CTD-3032J10.2	n.127+347C>A		-1	-1	-1	-1	-1	-1
19	17167574	rs8112726	intron	CTD-3032J10.2	n.131+347C>A		-1	-1	-1	-1	-1	-1
19	17168169	rs4808583	upstream_gene	CTD-3032J10.2	n.-122A>C		-1	-1	-1	-1	-1	-1
19	17168169	rs4808583	upstream_gene	MYO9B	n.-4644T>G		-1	-1	-1	-1	-1	-1
19	17168169	rs4808583	upstream_gene	CTD-3032J10.2	n.-118A>C		-1	-1	-1	-1	-1	-1
19	17168169	rs4808583	upstream_gene	MYO9B	c.-4755T>G		-1	-1	-1	-1	-1	-1
19	17168169	rs4808583	upstream_gene	MYO9B	c.-4207T>G		-1	-1	-1	-1	-1	-1
19	17168169	rs4808583	intron	MYO9B	c.1793+105T>G		-1	-1	-1	-1	-1	-1
19	17168942	rs12986130	upstream_gene	CTD-3032J10.2	n.-895G>T		-1	-1	-1	-1	-1	-1
19	17168942	rs12986130	upstream_gene	MYO9B	n.-3871C>A		-1	-1	-1	-1	-1	-1
19	17168942	rs12986130	upstream_gene	CTD-3032J10.2	n.-891G>T		-1	-1	-1	-1	-1	-1
19	17168942	rs12986130	upstream_gene	MYO9B	c.-3982C>A		-1	-1	-1	-1	-1	-1
19	17168942	rs12986130	upstream_gene	MYO9B	c.-3434C>A		-1	-1	-1	-1	-1	-1
19	17168942	rs12986130	intron	MYO9B	c.1793+878C>A		-1	-1	-1	-1	-1	-1
19	17169276	rs28434655	upstream_gene	CTD-3032J10.2	n.-1229C>T		-1	-1	-1	-1	-1	-1
19	17169276	rs28434655	upstream_gene	MYO9B	n.-3537G>A		-1	-1	-1	-1	-1	-1
19	17169276	rs28434655	upstream_gene	CTD-3032J10.2	n.-1225C>T		-1	-1	-1	-1	-1	-1
19	17169276	rs28434655	upstream_gene	MYO9B	c.-3648G>A		-1	-1	-1	-1	-1	-1
19	17169276	rs28434655	upstream_gene	MYO9B	c.-3100G>A		-1	-1	-1	-1	-1	-1
19	17169276	rs28434655	intron	MYO9B	c.1793+1212G>A		-1	-1	-1	-1	-1	-1
19	17169496	rs149759935	upstream_gene	CTD-3032J10.2	n.-1449T>C		-1	-1	-1	-1	-1	-1
19	17169496	rs149759935	upstream_gene	MYO9B	n.-3317A>G		-1	-1	-1	-1	-1	-1
19	17169496	rs149759935	upstream_gene	CTD-3032J10.2	n.-1445T>C		-1	-1	-1	-1	-1	-1
19	17169496	rs149759935	upstream_gene	MYO9B	c.-3428A>G		-1	-1	-1	-1	-1	-1
19	17169496	rs149759935	upstream_gene	MYO9B	c.-2880A>G		-1	-1	-1	-1	-1	-1
19	17169496	rs149759935	intron	MYO9B	c.1793+1432A>G		-1	-1	-1	-1	-1	-1
19	17169774	rs57148684	upstream_gene	CTD-3032J10.2	n.-1727T>C		-1	-1	-1	-1	-1	-1
19	17169774	rs57148684	upstream_gene	MYO9B	n.-3039A>G		-1	-1	-1	-1	-1	-1
19	17169774	rs57148684	upstream_gene	CTD-3032J10.2	n.-1723T>C		-1	-1	-1	-1	-1	-1
19	17169774	rs57148684	upstream_gene	MYO9B	c.-3150A>G		-1	-1	-1	-1	-1	-1
19	17169774	rs57148684	upstream_gene	MYO9B	c.-2602A>G		-1	-1	-1	-1	-1	-1
19	17169774	rs57148684	intron	MYO9B	c.1793+1710A>G		-1	-1	-1	-1	-1	-1
19	17170097	rs8102981	upstream_gene	CTD-3032J10.2	n.-2050T>C		-1	-1	-1	-1	-1	-1
19	17170097	rs8102981	upstream_gene	MYO9B	n.-2716A>G		-1	-1	-1	-1	-1	-1
19	17170097	rs8102981	upstream_gene	CTD-3032J10.2	n.-2046T>C		-1	-1	-1	-1	-1	-1
19	17170097	rs8102981	upstream_gene	MYO9B	c.-2827A>G		-1	-1	-1	-1	-1	-1
19	17170097	rs8102981	upstream_gene	MYO9B	c.-2279A>G		-1	-1	-1	-1	-1	-1
19	17170097	rs8102981	intron	MYO9B	c.1793+2033A>G		-1	-1	-1	-1	-1	-1
19	17170324	rs77789582	upstream_gene	CTD-3032J10.2	n.-2277T>C		-1	-1	-1	-1	-1	-1
19	17170324	rs77789582	upstream_gene	MYO9B	n.-2489A>G		-1	-1	-1	-1	-1	-1
19	17170324	rs77789582	upstream_gene	CTD-3032J10.2	n.-2273T>C		-1	-1	-1	-1	-1	-1
19	17170324	rs77789582	upstream_gene	MYO9B	c.-2600A>G		-1	-1	-1	-1	-1	-1
19	17170324	rs77789582	upstream_gene	MYO9B	c.-2052A>G		-1	-1	-1	-1	-1	-1
19	17170324	rs77789582	intron	MYO9B	c.1794-2012A>G		-1	-1	-1	-1	-1	-1
19	17170447	rs11671774	upstream_gene	CTD-3032J10.2	n.-2400G>C		-1	-1	-1	-1	-1	-1
19	17170447	rs11671774	upstream_gene	MYO9B	n.-2366C>G		-1	-1	-1	-1	-1	-1
19	17170447	rs11671774	upstream_gene	CTD-3032J10.2	n.-2396G>C		-1	-1	-1	-1	-1	-1
19	17170447	rs11671774	upstream_gene	MYO9B	c.-2477C>G		-1	-1	-1	-1	-1	-1
19	17170447	rs11671774	upstream_gene	MYO9B	c.-1929C>G		-1	-1	-1	-1	-1	-1
19	17170447	rs11671774	intron	MYO9B	c.1794-1889C>G		-1	-1	-1	-1	-1	-1
19	17170786	rs8110820	upstream_gene	CTD-3032J10.2	n.-2739A>G		-1	-1	-1	-1	-1	-1
19	17170786	rs8110820	upstream_gene	MYO9B	n.-2027T>C		-1	-1	-1	-1	-1	-1
19	17170786	rs8110820	upstream_gene	CTD-3032J10.2	n.-2735A>G		-1	-1	-1	-1	-1	-1
19	17170786	rs8110820	upstream_gene	MYO9B	c.-2138T>C		-1	-1	-1	-1	-1	-1
19	17170786	rs8110820	upstream_gene	MYO9B	c.-1590T>C		-1	-1	-1	-1	-1	-1
19	17170786	rs8110820	intron	MYO9B	c.1794-1550T>C		-1	-1	-1	-1	-1	-1
19	17170820	rs8106731	upstream_gene	CTD-3032J10.2	n.-2773C>T		-1	-1	-1	-1	-1	-1
19	17170820	rs8106731	upstream_gene	MYO9B	n.-1993G>A		-1	-1	-1	-1	-1	-1
19	17170820	rs8106731	upstream_gene	CTD-3032J10.2	n.-2769C>T		-1	-1	-1	-1	-1	-1
19	17170820	rs8106731	upstream_gene	MYO9B	c.-2104G>A		-1	-1	-1	-1	-1	-1
19	17170820	rs8106731	upstream_gene	MYO9B	c.-1556G>A		-1	-1	-1	-1	-1	-1
19	17170820	rs8106731	intron	MYO9B	c.1794-1516G>A		-1	-1	-1	-1	-1	-1
19	17170902	rs74904317	upstream_gene	CTD-3032J10.2	n.-2855C>A		-1	-1	-1	-1	-1	-1
19	17170902	rs74904317	upstream_gene	MYO9B	n.-1911G>T		-1	-1	-1	-1	-1	-1
19	17170902	rs74904317	upstream_gene	CTD-3032J10.2	n.-2851C>A		-1	-1	-1	-1	-1	-1
19	17170902	rs74904317	upstream_gene	MYO9B	c.-2022G>T		-1	-1	-1	-1	-1	-1
19	17170902	rs74904317	upstream_gene	MYO9B	c.-1474G>T		-1	-1	-1	-1	-1	-1
19	17170902	rs74904317	intron	MYO9B	c.1794-1434G>T		-1	-1	-1	-1	-1	-1
19	17171096	rs77970641	upstream_gene	CTD-3032J10.2	n.-3049A>G		-1	-1	-1	-1	-1	-1
19	17171096	rs77970641	upstream_gene	MYO9B	n.-1717T>C		-1	-1	-1	-1	-1	-1
19	17171096	rs77970641	upstream_gene	CTD-3032J10.2	n.-3045A>G		-1	-1	-1	-1	-1	-1
19	17171096	rs77970641	upstream_gene	MYO9B	c.-1828T>C		-1	-1	-1	-1	-1	-1
19	17171096	rs77970641	upstream_gene	MYO9B	c.-1280T>C		-1	-1	-1	-1	-1	-1
19	17171096	rs77970641	intron	MYO9B	c.1794-1240T>C		-1	-1	-1	-1	-1	-1
19	17171186	rs74580767	upstream_gene	CTD-3032J10.2	n.-3139C>T		-1	-1	-1	-1	-1	-1
19	17171186	rs74580767	upstream_gene	MYO9B	n.-1627G>A		-1	-1	-1	-1	-1	-1
19	17171186	rs74580767	upstream_gene	CTD-3032J10.2	n.-3135C>T		-1	-1	-1	-1	-1	-1
19	17171186	rs74580767	upstream_gene	MYO9B	c.-1738G>A		-1	-1	-1	-1	-1	-1
19	17171186	rs74580767	upstream_gene	MYO9B	c.-1190G>A		-1	-1	-1	-1	-1	-1
19	17171186	rs74580767	intron	MYO9B	c.1794-1150G>A		-1	-1	-1	-1	-1	-1
19	17171440	rs6512173	upstream_gene	CTD-3032J10.2	n.-3393G>C		-1	-1	-1	-1	-1	-1
19	17171440	rs6512173	upstream_gene	MYO9B	n.-1373C>G		-1	-1	-1	-1	-1	-1
19	17171440	rs6512173	upstream_gene	CTD-3032J10.2	n.-3389G>C		-1	-1	-1	-1	-1	-1
19	17171440	rs6512173	upstream_gene	MYO9B	c.-1484C>G		-1	-1	-1	-1	-1	-1
19	17171440	rs6512173	upstream_gene	MYO9B	c.-936C>G		-1	-1	-1	-1	-1	-1
19	17171440	rs6512173	intron	MYO9B	c.1794-896C>G		-1	-1	-1	-1	-1	-1
19	17171994	rs77904645	upstream_gene	CTD-3032J10.2	n.-3947G>A		-1	-1	-1	-1	-1	-1
19	17171994	rs77904645	upstream_gene	MYO9B	n.-819C>T		-1	-1	-1	-1	-1	-1
19	17171994	rs77904645	upstream_gene	CTD-3032J10.2	n.-3943G>A		-1	-1	-1	-1	-1	-1
19	17171994	rs77904645	upstream_gene	MYO9B	c.-930C>T		-1	-1	-1	-1	-1	-1
19	17171994	rs77904645	upstream_gene	MYO9B	c.-382C>T		-1	-1	-1	-1	-1	-1
19	17171994	rs77904645	intron	MYO9B	c.1794-342C>T		-1	-1	-1	-1	-1	-1
19	17172000	rs79454949	upstream_gene	CTD-3032J10.2	n.-3953G>T		-1	-1	-1	-1	-1	-1
19	17172000	rs79454949	upstream_gene	MYO9B	n.-813C>A		-1	-1	-1	-1	-1	-1
19	17172000	rs79454949	upstream_gene	CTD-3032J10.2	n.-3949G>T		-1	-1	-1	-1	-1	-1
19	17172000	rs79454949	upstream_gene	MYO9B	c.-924C>A		-1	-1	-1	-1	-1	-1
19	17172000	rs79454949	upstream_gene	MYO9B	c.-376C>A		-1	-1	-1	-1	-1	-1
19	17172000	rs79454949	intron	MYO9B	c.1794-336C>A		-1	-1	-1	-1	-1	-1
19	17172022	rs76635813	upstream_gene	CTD-3032J10.2	n.-3975T>C		-1	-1	-1	-1	-1	-1
19	17172022	rs76635813	upstream_gene	MYO9B	n.-791A>G		-1	-1	-1	-1	-1	-1
19	17172022	rs76635813	upstream_gene	CTD-3032J10.2	n.-3971T>C		-1	-1	-1	-1	-1	-1
19	17172022	rs76635813	upstream_gene	MYO9B	c.-902A>G		-1	-1	-1	-1	-1	-1
19	17172022	rs76635813	upstream_gene	MYO9B	c.-354A>G		-1	-1	-1	-1	-1	-1
19	17172022	rs76635813	intron	MYO9B	c.1794-314A>G		-1	-1	-1	-1	-1	-1
19	17172032	rs74523632	upstream_gene	CTD-3032J10.2	n.-3985T>C		-1	-1	-1	-1	-1	-1
19	17172032	rs74523632	upstream_gene	MYO9B	n.-781A>G		-1	-1	-1	-1	-1	-1
19	17172032	rs74523632	upstream_gene	CTD-3032J10.2	n.-3981T>C		-1	-1	-1	-1	-1	-1
19	17172032	rs74523632	upstream_gene	MYO9B	c.-892A>G		-1	-1	-1	-1	-1	-1
19	17172032	rs74523632	upstream_gene	MYO9B	c.-344A>G		-1	-1	-1	-1	-1	-1
19	17172032	rs74523632	intron	MYO9B	c.1794-304A>G		-1	-1	-1	-1	-1	-1
19	17172089	rs2279009	upstream_gene	CTD-3032J10.2	n.-4042T>C		-1	-1	-1	-1	-1	-1
19	17172089	rs2279009	upstream_gene	MYO9B	n.-724A>G		-1	-1	-1	-1	-1	-1
19	17172089	rs2279009	upstream_gene	CTD-3032J10.2	n.-4038T>C		-1	-1	-1	-1	-1	-1
19	17172089	rs2279009	upstream_gene	MYO9B	c.-835A>G		-1	-1	-1	-1	-1	-1
19	17172089	rs2279009	upstream_gene	MYO9B	c.-287A>G		-1	-1	-1	-1	-1	-1
19	17172089	rs2279009	intron	MYO9B	c.1794-247A>G		-1	-1	-1	-1	-1	-1
19	17172117	rs55870453	upstream_gene	CTD-3032J10.2	n.-4070A>G		-1	-1	-1	-1	-1	-1
19	17172117	rs55870453	upstream_gene	MYO9B	n.-696T>C		-1	-1	-1	-1	-1	-1
19	17172117	rs55870453	upstream_gene	CTD-3032J10.2	n.-4066A>G		-1	-1	-1	-1	-1	-1
19	17172117	rs55870453	upstream_gene	MYO9B	c.-807T>C		-1	-1	-1	-1	-1	-1
19	17172117	rs55870453	upstream_gene	MYO9B	c.-259T>C		-1	-1	-1	-1	-1	-1
19	17172117	rs55870453	intron	MYO9B	c.1794-219T>C		-1	-1	-1	-1	-1	-1
19	17172493	rs2279008	upstream_gene	CTD-3032J10.2	n.-4446A>G		-1	-1	-1	-1	-1	-1
19	17172493	rs2279008	upstream_gene	MYO9B	n.-320T>C		-1	-1	-1	-1	-1	-1
19	17172493	rs2279008	upstream_gene	CTD-3032J10.2	n.-4442A>G		-1	-1	-1	-1	-1	-1
19	17172493	rs2279008	upstream_gene	MYO9B	c.-431T>C		-1	-1	-1	-1	-1	-1
19	17172493	rs2279008	intron	MYO9B	c.1935+16T>C		-1	-1	-1	-1	-1	-1
19	17172493	rs2279008	intron	MYO9B	c.102+16T>C		-1	-1	-1	-1	-1	-1
19	17172594	rs2279007	upstream_gene	CTD-3032J10.2	n.-4547C>T		-1	-1	-1	-1	-1	-1
19	17172594	rs2279007	upstream_gene	MYO9B	n.-219G>A		-1	-1	-1	-1	-1	-1
19	17172594	rs2279007	upstream_gene	CTD-3032J10.2	n.-4543C>T		-1	-1	-1	-1	-1	-1
19	17172594	rs2279007	upstream_gene	MYO9B	c.-330G>A		-1	-1	-1	-1	-1	-1
19	17172594	rs2279007	downstream_gene	CTD-3032J10.4	n.*4917C>T		-1	-1	-1	-1	-1	-1
19	17172594	rs2279007	intron	MYO9B	c.1935+117G>A		-1	-1	-1	-1	-1	-1
19	17172594	rs2279007	intron	MYO9B	c.102+117G>A		-1	-1	-1	-1	-1	-1
19	17172682	rs56397652	upstream_gene	CTD-3032J10.2	n.-4635A>G		-1	-1	-1	-1	-1	-1
19	17172682	rs56397652	upstream_gene	MYO9B	n.-131T>C		-1	-1	-1	-1	-1	-1
19	17172682	rs56397652	upstream_gene	CTD-3032J10.2	n.-4631A>G		-1	-1	-1	-1	-1	-1
19	17172682	rs56397652	upstream_gene	MYO9B	c.-242T>C		-1	-1	-1	-1	-1	-1
19	17172682	rs56397652	downstream_gene	CTD-3032J10.4	n.*4829A>G		-1	-1	-1	-1	-1	-1
19	17172682	rs56397652	intron	MYO9B	c.1936-77T>C		-1	-1	-1	-1	-1	-1
19	17172682	rs56397652	intron	MYO9B	c.103-77T>C		-1	-1	-1	-1	-1	-1
19	17172848	rs2279006	synonymous	MYO9B	c.2025C>T	p.Ile675Ile	2177	7623	2025	6069	675	2022
19	17172848	rs2279006	synonymous	MYO9B	c.2025C>T	p.Ile675Ile	2087	7532	2025	6069	675	2022
19	17172848	rs2279006	synonymous	MYO9B	c.2025C>T	p.Ile675Ile	2172	7595	2025	6474	675	2157
19	17172848	rs2279006	synonymous	MYO9B	c.2025C>T	p.Ile675Ile	2025	6215	2025	6215	675	2070
19	17172848	rs2279006	synonymous	MYO9B	c.192C>T	p.Ile64Ile	193	461	192	460	64	152
19	17172848	rs2279006	upstream_gene	CTD-3032J10.2	n.-4801G>A		-1	-1	-1	-1	-1	-1
19	17172848	rs2279006	upstream_gene	CTD-3032J10.2	n.-4797G>A		-1	-1	-1	-1	-1	-1
19	17172848	rs2279006	upstream_gene	MYO9B	c.-76C>T		-1	-1	-1	-1	-1	-1
19	17172848	rs2279006	downstream_gene	CTD-3032J10.4	n.*4663G>A		-1	-1	-1	-1	-1	-1
19	17172848	rs2279006	non_coding_transcript_exon	MYO9B	n.36C>T		-1	-1	-1	-1	-1	-1
19	17173081	rs55951194	downstream_gene	CTD-3032J10.4	n.*4430C>T		-1	-1	-1	-1	-1	-1
19	17173081	rs55951194	intron	MYO9B	c.2140+118G>A		-1	-1	-1	-1	-1	-1
19	17173081	rs55951194	intron	MYO9B	n.151+118G>A		-1	-1	-1	-1	-1	-1
19	17173081	rs55951194	intron	MYO9B	c.40+118G>A		-1	-1	-1	-1	-1	-1
19	17173081	rs55951194	intron	MYO9B	c.307+118G>A		-1	-1	-1	-1	-1	-1
19	17173133	rs4570995	downstream_gene	CTD-3032J10.4	n.*4378G>A		-1	-1	-1	-1	-1	-1
19	17173133	rs4570995	intron	MYO9B	c.2140+170C>T		-1	-1	-1	-1	-1	-1
19	17173133	rs4570995	intron	MYO9B	n.151+170C>T		-1	-1	-1	-1	-1	-1
19	17173133	rs4570995	intron	MYO9B	c.40+170C>T		-1	-1	-1	-1	-1	-1
19	17173133	rs4570995	intron	MYO9B	c.307+170C>T		-1	-1	-1	-1	-1	-1
19	17173180	rs4239629	downstream_gene	CTD-3032J10.4	n.*4331G>C		-1	-1	-1	-1	-1	-1
19	17173180	rs4239629	intron	MYO9B	c.2140+217C>G		-1	-1	-1	-1	-1	-1
19	17173180	rs4239629	intron	MYO9B	n.151+217C>G		-1	-1	-1	-1	-1	-1
19	17173180	rs4239629	intron	MYO9B	c.40+217C>G		-1	-1	-1	-1	-1	-1
19	17173180	rs4239629	intron	MYO9B	c.307+217C>G		-1	-1	-1	-1	-1	-1
19	17173217	rs75533764	downstream_gene	CTD-3032J10.4	n.*4294G>A		-1	-1	-1	-1	-1	-1
19	17173217	rs75533764	intron	MYO9B	c.2140+254C>T		-1	-1	-1	-1	-1	-1
19	17173217	rs75533764	intron	MYO9B	n.151+254C>T		-1	-1	-1	-1	-1	-1
19	17173217	rs75533764	intron	MYO9B	c.40+254C>T		-1	-1	-1	-1	-1	-1
19	17173217	rs75533764	intron	MYO9B	c.307+254C>T		-1	-1	-1	-1	-1	-1
19	17173366	rs7507290	downstream_gene	CTD-3032J10.4	n.*4145C>T		-1	-1	-1	-1	-1	-1
19	17173366	rs7507290	intron	MYO9B	c.2140+403G>A		-1	-1	-1	-1	-1	-1
19	17173366	rs7507290	intron	MYO9B	n.151+403G>A		-1	-1	-1	-1	-1	-1
19	17173366	rs7507290	intron	MYO9B	c.40+403G>A		-1	-1	-1	-1	-1	-1
19	17173366	rs7507290	intron	MYO9B	c.307+403G>A		-1	-1	-1	-1	-1	-1
19	17173371	rs7507388	downstream_gene	CTD-3032J10.4	n.*4140G>T		-1	-1	-1	-1	-1	-1
19	17173371	rs7507388	intron	MYO9B	c.2140+408C>A		-1	-1	-1	-1	-1	-1
19	17173371	rs7507388	intron	MYO9B	n.151+408C>A		-1	-1	-1	-1	-1	-1
19	17173371	rs7507388	intron	MYO9B	c.40+408C>A		-1	-1	-1	-1	-1	-1
19	17173371	rs7507388	intron	MYO9B	c.307+408C>A		-1	-1	-1	-1	-1	-1
19	17173449	rs78850595	downstream_gene	CTD-3032J10.4	n.*4062A>G		-1	-1	-1	-1	-1	-1
19	17173449	rs78850595	intron	MYO9B	c.2140+486T>C		-1	-1	-1	-1	-1	-1
19	17173449	rs78850595	intron	MYO9B	n.151+486T>C		-1	-1	-1	-1	-1	-1
19	17173449	rs78850595	intron	MYO9B	c.40+486T>C		-1	-1	-1	-1	-1	-1
19	17173449	rs78850595	intron	MYO9B	c.307+486T>C		-1	-1	-1	-1	-1	-1
19	17173500	rs12982339	downstream_gene	CTD-3032J10.4	n.*4011G>A		-1	-1	-1	-1	-1	-1
19	17173500	rs12982339	intron	MYO9B	c.2140+537C>T		-1	-1	-1	-1	-1	-1
19	17173500	rs12982339	intron	MYO9B	n.151+537C>T		-1	-1	-1	-1	-1	-1
19	17173500	rs12982339	intron	MYO9B	c.40+537C>T		-1	-1	-1	-1	-1	-1
19	17173500	rs12982339	intron	MYO9B	c.307+537C>T		-1	-1	-1	-1	-1	-1
19	17173569	rs79193009	downstream_gene	CTD-3032J10.4	n.*3942C>T		-1	-1	-1	-1	-1	-1
19	17173569	rs79193009	intron	MYO9B	c.2140+606G>A		-1	-1	-1	-1	-1	-1
19	17173569	rs79193009	intron	MYO9B	n.151+606G>A		-1	-1	-1	-1	-1	-1
19	17173569	rs79193009	intron	MYO9B	c.40+606G>A		-1	-1	-1	-1	-1	-1
19	17173569	rs79193009	intron	MYO9B	c.307+606G>A		-1	-1	-1	-1	-1	-1
19	17173603	rs75316136	downstream_gene	CTD-3032J10.4	n.*3908G>A		-1	-1	-1	-1	-1	-1
19	17173603	rs75316136	intron	MYO9B	c.2140+640C>T		-1	-1	-1	-1	-1	-1
19	17173603	rs75316136	intron	MYO9B	n.151+640C>T		-1	-1	-1	-1	-1	-1
19	17173603	rs75316136	intron	MYO9B	c.40+640C>T		-1	-1	-1	-1	-1	-1
19	17173603	rs75316136	intron	MYO9B	c.307+640C>T		-1	-1	-1	-1	-1	-1
19	17173636	rs17534314	downstream_gene	CTD-3032J10.4	n.*3875A>G		-1	-1	-1	-1	-1	-1
19	17173636	rs17534314	intron	MYO9B	c.2140+673T>C		-1	-1	-1	-1	-1	-1
19	17173636	rs17534314	intron	MYO9B	n.151+673T>C		-1	-1	-1	-1	-1	-1
19	17173636	rs17534314	intron	MYO9B	c.40+673T>C		-1	-1	-1	-1	-1	-1
19	17173636	rs17534314	intron	MYO9B	c.307+673T>C		-1	-1	-1	-1	-1	-1
19	17173761	rs73931815	downstream_gene	CTD-3032J10.4	n.*3750C>T		-1	-1	-1	-1	-1	-1
19	17173761	rs73931815	intron	MYO9B	c.2140+798G>A		-1	-1	-1	-1	-1	-1
19	17173761	rs73931815	intron	MYO9B	n.151+798G>A		-1	-1	-1	-1	-1	-1
19	17173761	rs73931815	intron	MYO9B	c.40+798G>A		-1	-1	-1	-1	-1	-1
19	17173761	rs73931815	intron	MYO9B	c.307+798G>A		-1	-1	-1	-1	-1	-1
19	17173788	rs17534335	downstream_gene	CTD-3032J10.4	n.*3723T>C		-1	-1	-1	-1	-1	-1
19	17173788	rs17534335	intron	MYO9B	c.2140+825A>G		-1	-1	-1	-1	-1	-1
19	17173788	rs17534335	intron	MYO9B	n.151+825A>G		-1	-1	-1	-1	-1	-1
19	17173788	rs17534335	intron	MYO9B	c.40+825A>G		-1	-1	-1	-1	-1	-1
19	17173788	rs17534335	intron	MYO9B	c.307+825A>G		-1	-1	-1	-1	-1	-1
19	17174268	rs112151283	downstream_gene	CTD-3032J10.4	n.*3243G>A		-1	-1	-1	-1	-1	-1
19	17174268	rs112151283	intron	MYO9B	c.2140+1305C>T		-1	-1	-1	-1	-1	-1
19	17174268	rs112151283	intron	MYO9B	n.151+1305C>T		-1	-1	-1	-1	-1	-1
19	17174268	rs112151283	intron	MYO9B	c.40+1305C>T		-1	-1	-1	-1	-1	-1
19	17174268	rs112151283	intron	MYO9B	c.307+1305C>T		-1	-1	-1	-1	-1	-1
19	17174279	rs62127945	downstream_gene	CTD-3032J10.4	n.*3232G>C		-1	-1	-1	-1	-1	-1
19	17174279	rs62127945	intron	MYO9B	c.2140+1316C>G		-1	-1	-1	-1	-1	-1
19	17174279	rs62127945	intron	MYO9B	n.151+1316C>G		-1	-1	-1	-1	-1	-1
19	17174279	rs62127945	intron	MYO9B	c.40+1316C>G		-1	-1	-1	-1	-1	-1
19	17174279	rs62127945	intron	MYO9B	c.307+1316C>G		-1	-1	-1	-1	-1	-1
19	17174282	rs113891747	downstream_gene	CTD-3032J10.4	n.*3229G>A		-1	-1	-1	-1	-1	-1
19	17174282	rs113891747	intron	MYO9B	c.2140+1319C>T		-1	-1	-1	-1	-1	-1
19	17174282	rs113891747	intron	MYO9B	n.151+1319C>T		-1	-1	-1	-1	-1	-1
19	17174282	rs113891747	intron	MYO9B	c.40+1319C>T		-1	-1	-1	-1	-1	-1
19	17174282	rs113891747	intron	MYO9B	c.307+1319C>T		-1	-1	-1	-1	-1	-1
19	17174375	rs111822269	downstream_gene	CTD-3032J10.4	n.*3136T>G		-1	-1	-1	-1	-1	-1
19	17174375	rs111822269	intron	MYO9B	c.2141-1288A>C		-1	-1	-1	-1	-1	-1
19	17174375	rs111822269	intron	MYO9B	n.152-1288A>C		-1	-1	-1	-1	-1	-1
19	17174375	rs111822269	intron	MYO9B	c.41-1288A>C		-1	-1	-1	-1	-1	-1
19	17174375	rs111822269	intron	MYO9B	c.308-1288A>C		-1	-1	-1	-1	-1	-1
19	17174423	rs111283193	downstream_gene	CTD-3032J10.4	n.*3088C>T		-1	-1	-1	-1	-1	-1
19	17174423	rs111283193	intron	MYO9B	c.2141-1240G>A		-1	-1	-1	-1	-1	-1
19	17174423	rs111283193	intron	MYO9B	n.152-1240G>A		-1	-1	-1	-1	-1	-1
19	17174423	rs111283193	intron	MYO9B	c.41-1240G>A		-1	-1	-1	-1	-1	-1
19	17174423	rs111283193	intron	MYO9B	c.308-1240G>A		-1	-1	-1	-1	-1	-1
19	17174470	rs112428666	downstream_gene	CTD-3032J10.4	n.*3041T>C		-1	-1	-1	-1	-1	-1
19	17174470	rs112428666	intron	MYO9B	c.2141-1193A>G		-1	-1	-1	-1	-1	-1
19	17174470	rs112428666	intron	MYO9B	n.152-1193A>G		-1	-1	-1	-1	-1	-1
19	17174470	rs112428666	intron	MYO9B	c.41-1193A>G		-1	-1	-1	-1	-1	-1
19	17174470	rs112428666	intron	MYO9B	c.308-1193A>G		-1	-1	-1	-1	-1	-1
19	17174501	rs112861150	downstream_gene	CTD-3032J10.4	n.*3010T>C		-1	-1	-1	-1	-1	-1
19	17174501	rs112861150	intron	MYO9B	c.2141-1162A>G		-1	-1	-1	-1	-1	-1
19	17174501	rs112861150	intron	MYO9B	n.152-1162A>G		-1	-1	-1	-1	-1	-1
19	17174501	rs112861150	intron	MYO9B	c.41-1162A>G		-1	-1	-1	-1	-1	-1
19	17174501	rs112861150	intron	MYO9B	c.308-1162A>G		-1	-1	-1	-1	-1	-1
19	17174554	rs141090447	downstream_gene	CTD-3032J10.4	n.*2957A>G		-1	-1	-1	-1	-1	-1
19	17174554	rs141090447	intron	MYO9B	c.2141-1109T>C		-1	-1	-1	-1	-1	-1
19	17174554	rs141090447	intron	MYO9B	n.152-1109T>C		-1	-1	-1	-1	-1	-1
19	17174554	rs141090447	intron	MYO9B	c.41-1109T>C		-1	-1	-1	-1	-1	-1
19	17174554	rs141090447	intron	MYO9B	c.308-1109T>C		-1	-1	-1	-1	-1	-1
19	17174602	rs147444944	downstream_gene	CTD-3032J10.4	n.*2909T>C		-1	-1	-1	-1	-1	-1
19	17174602	rs147444944	intron	MYO9B	c.2141-1061A>G		-1	-1	-1	-1	-1	-1
19	17174602	rs147444944	intron	MYO9B	n.152-1061A>G		-1	-1	-1	-1	-1	-1
19	17174602	rs147444944	intron	MYO9B	c.41-1061A>G		-1	-1	-1	-1	-1	-1
19	17174602	rs147444944	intron	MYO9B	c.308-1061A>G		-1	-1	-1	-1	-1	-1
19	17174686	rs117828536	downstream_gene	CTD-3032J10.4	n.*2825T>C		-1	-1	-1	-1	-1	-1
19	17174686	rs117828536	intron	MYO9B	c.2141-977A>G		-1	-1	-1	-1	-1	-1
19	17174686	rs117828536	intron	MYO9B	n.152-977A>G		-1	-1	-1	-1	-1	-1
19	17174686	rs117828536	intron	MYO9B	c.41-977A>G		-1	-1	-1	-1	-1	-1
19	17174686	rs117828536	intron	MYO9B	c.308-977A>G		-1	-1	-1	-1	-1	-1
19	17174761	rs145276179	downstream_gene	CTD-3032J10.4	n.*2750G>A		-1	-1	-1	-1	-1	-1
19	17174761	rs145276179	intron	MYO9B	c.2141-902C>T		-1	-1	-1	-1	-1	-1
19	17174761	rs145276179	intron	MYO9B	n.152-902C>T		-1	-1	-1	-1	-1	-1
19	17174761	rs145276179	intron	MYO9B	c.41-902C>T		-1	-1	-1	-1	-1	-1
19	17174761	rs145276179	intron	MYO9B	c.308-902C>T		-1	-1	-1	-1	-1	-1
19	17174807	rs8109775	downstream_gene	CTD-3032J10.4	n.*2704C>T		-1	-1	-1	-1	-1	-1
19	17174807	rs8109775	intron	MYO9B	c.2141-856G>A		-1	-1	-1	-1	-1	-1
19	17174807	rs8109775	intron	MYO9B	n.152-856G>A		-1	-1	-1	-1	-1	-1
19	17174807	rs8109775	intron	MYO9B	c.41-856G>A		-1	-1	-1	-1	-1	-1
19	17174807	rs8109775	intron	MYO9B	c.308-856G>A		-1	-1	-1	-1	-1	-1
19	17174811	rs111772781	downstream_gene	CTD-3032J10.4	n.*2700T>C		-1	-1	-1	-1	-1	-1
19	17174811	rs111772781	intron	MYO9B	c.2141-852A>G		-1	-1	-1	-1	-1	-1
19	17174811	rs111772781	intron	MYO9B	n.152-852A>G		-1	-1	-1	-1	-1	-1
19	17174811	rs111772781	intron	MYO9B	c.41-852A>G		-1	-1	-1	-1	-1	-1
19	17174811	rs111772781	intron	MYO9B	c.308-852A>G		-1	-1	-1	-1	-1	-1
19	17174835	rs138889730	downstream_gene	CTD-3032J10.4	n.*2676C>T		-1	-1	-1	-1	-1	-1
19	17174835	rs138889730	intron	MYO9B	c.2141-828G>A		-1	-1	-1	-1	-1	-1
19	17174835	rs138889730	intron	MYO9B	n.152-828G>A		-1	-1	-1	-1	-1	-1
19	17174835	rs138889730	intron	MYO9B	c.41-828G>A		-1	-1	-1	-1	-1	-1
19	17174835	rs138889730	intron	MYO9B	c.308-828G>A		-1	-1	-1	-1	-1	-1
19	17174913	rs8108701	downstream_gene	CTD-3032J10.4	n.*2598C>T		-1	-1	-1	-1	-1	-1
19	17174913	rs8108701	intron	MYO9B	c.2141-750G>A		-1	-1	-1	-1	-1	-1
19	17174913	rs8108701	intron	MYO9B	n.152-750G>A		-1	-1	-1	-1	-1	-1
19	17174913	rs8108701	intron	MYO9B	c.41-750G>A		-1	-1	-1	-1	-1	-1
19	17174913	rs8108701	intron	MYO9B	c.308-750G>A		-1	-1	-1	-1	-1	-1
19	17174952	rs374426378	downstream_gene	CTD-3032J10.4	n.*2559T>A		-1	-1	-1	-1	-1	-1
19	17174952	rs374426378	intron	MYO9B	c.2141-711A>T		-1	-1	-1	-1	-1	-1
19	17174952	rs374426378	intron	MYO9B	n.152-711A>T		-1	-1	-1	-1	-1	-1
19	17174952	rs374426378	intron	MYO9B	c.41-711A>T		-1	-1	-1	-1	-1	-1
19	17174952	rs374426378	intron	MYO9B	c.308-711A>T		-1	-1	-1	-1	-1	-1
19	17174961	rs8112923	downstream_gene	CTD-3032J10.4	n.*2550T>A		-1	-1	-1	-1	-1	-1
19	17174961	rs8112923	intron	MYO9B	c.2141-702A>T		-1	-1	-1	-1	-1	-1
19	17174961	rs8112923	intron	MYO9B	n.152-702A>T		-1	-1	-1	-1	-1	-1
19	17174961	rs8112923	intron	MYO9B	c.41-702A>T		-1	-1	-1	-1	-1	-1
19	17174961	rs8112923	intron	MYO9B	c.308-702A>T		-1	-1	-1	-1	-1	-1
19	17175178	rs112519522	downstream_gene	CTD-3032J10.4	n.*2333A>G		-1	-1	-1	-1	-1	-1
19	17175178	rs112519522	intron	MYO9B	c.2141-485T>C		-1	-1	-1	-1	-1	-1
19	17175178	rs112519522	intron	MYO9B	n.152-485T>C		-1	-1	-1	-1	-1	-1
19	17175178	rs112519522	intron	MYO9B	c.41-485T>C		-1	-1	-1	-1	-1	-1
19	17175178	rs112519522	intron	MYO9B	c.308-485T>C		-1	-1	-1	-1	-1	-1
19	17175221	rs74524192	downstream_gene	CTD-3032J10.4	n.*2290C>T		-1	-1	-1	-1	-1	-1
19	17175221	rs74524192	intron	MYO9B	c.2141-442G>A		-1	-1	-1	-1	-1	-1
19	17175221	rs74524192	intron	MYO9B	n.152-442G>A		-1	-1	-1	-1	-1	-1
19	17175221	rs74524192	intron	MYO9B	c.41-442G>A		-1	-1	-1	-1	-1	-1
19	17175221	rs74524192	intron	MYO9B	c.308-442G>A		-1	-1	-1	-1	-1	-1
19	17175629	rs8113494	downstream_gene	CTD-3032J10.4	n.*1882T>A		-1	-1	-1	-1	-1	-1
19	17175629	rs8113494	intron	MYO9B	c.2141-34A>T		-1	-1	-1	-1	-1	-1
19	17175629	rs8113494	intron	MYO9B	n.152-34A>T		-1	-1	-1	-1	-1	-1
19	17175629	rs8113494	intron	MYO9B	c.41-34A>T		-1	-1	-1	-1	-1	-1
19	17175629	rs8113494	intron	MYO9B	c.308-34A>T		-1	-1	-1	-1	-1	-1
19	17175995	rs79321361	upstream_gene	MYO9B	n.-4650G>A		-1	-1	-1	-1	-1	-1
19	17175995	rs79321361	downstream_gene	CTD-3032J10.4	n.*1516C>T		-1	-1	-1	-1	-1	-1
19	17175995	rs79321361	intron	MYO9B	c.2219+254G>A		-1	-1	-1	-1	-1	-1
19	17175995	rs79321361	intron	MYO9B	n.230+254G>A		-1	-1	-1	-1	-1	-1
19	17175995	rs79321361	intron	MYO9B	c.119+254G>A		-1	-1	-1	-1	-1	-1
19	17175995	rs79321361	intron	MYO9B	c.386+254G>A		-1	-1	-1	-1	-1	-1
19	17176282	rs8113789	upstream_gene	MYO9B	n.-4363C>T		-1	-1	-1	-1	-1	-1
19	17176282	rs8113789	downstream_gene	CTD-3032J10.4	n.*1229G>A		-1	-1	-1	-1	-1	-1
19	17176282	rs8113789	intron	MYO9B	c.2219+541C>T		-1	-1	-1	-1	-1	-1
19	17176282	rs8113789	intron	MYO9B	n.230+541C>T		-1	-1	-1	-1	-1	-1
19	17176282	rs8113789	intron	MYO9B	c.119+541C>T		-1	-1	-1	-1	-1	-1
19	17176282	rs8113789	intron	MYO9B	c.386+541C>T		-1	-1	-1	-1	-1	-1
19	17176313	rs34326794	upstream_gene	MYO9B	n.-4332G>A		-1	-1	-1	-1	-1	-1
19	17176313	rs34326794	downstream_gene	CTD-3032J10.4	n.*1198C>T		-1	-1	-1	-1	-1	-1
19	17176313	rs34326794	intron	MYO9B	c.2219+572G>A		-1	-1	-1	-1	-1	-1
19	17176313	rs34326794	intron	MYO9B	n.230+572G>A		-1	-1	-1	-1	-1	-1
19	17176313	rs34326794	intron	MYO9B	c.119+572G>A		-1	-1	-1	-1	-1	-1
19	17176313	rs34326794	intron	MYO9B	c.386+572G>A		-1	-1	-1	-1	-1	-1
19	17177005	rs4808584	upstream_gene	MYO9B	n.-3640C>A		-1	-1	-1	-1	-1	-1
19	17177005	rs4808584	downstream_gene	CTD-3032J10.4	n.*506G>T		-1	-1	-1	-1	-1	-1
19	17177005	rs4808584	intron	MYO9B	c.2219+1264C>A		-1	-1	-1	-1	-1	-1
19	17177005	rs4808584	intron	MYO9B	n.230+1264C>A		-1	-1	-1	-1	-1	-1
19	17177005	rs4808584	intron	MYO9B	c.120-792C>A		-1	-1	-1	-1	-1	-1
19	17177005	rs4808584	intron	MYO9B	c.386+1264C>A		-1	-1	-1	-1	-1	-1
19	17177030	rs10419458	upstream_gene	MYO9B	n.-3615G>A		-1	-1	-1	-1	-1	-1
19	17177030	rs10419458	downstream_gene	CTD-3032J10.4	n.*481C>T		-1	-1	-1	-1	-1	-1
19	17177030	rs10419458	intron	MYO9B	c.2219+1289G>A		-1	-1	-1	-1	-1	-1
19	17177030	rs10419458	intron	MYO9B	n.230+1289G>A		-1	-1	-1	-1	-1	-1
19	17177030	rs10419458	intron	MYO9B	c.120-767G>A		-1	-1	-1	-1	-1	-1
19	17177030	rs10419458	intron	MYO9B	c.386+1289G>A		-1	-1	-1	-1	-1	-1
19	17178430	rs8104106	upstream_gene	MYO9B	n.-2215A>G		-1	-1	-1	-1	-1	-1
19	17178430	rs8104106	intron	MYO9B	c.2220-2497A>G		-1	-1	-1	-1	-1	-1
19	17178430	rs8104106	intron	MYO9B	n.231-2497A>G		-1	-1	-1	-1	-1	-1
19	17178430	rs8104106	intron	MYO9B	c.209+544A>G		-1	-1	-1	-1	-1	-1
19	17178430	rs8104106	intron	MYO9B	c.386+2689A>G		-1	-1	-1	-1	-1	-1
19	17178430	rs8104106	non_coding_transcript_exon	CTD-3032J10.4	n.47T>C		-1	-1	-1	-1	-1	-1
19	17179246	rs76279911	upstream_gene	MYO9B	n.-1399G>A		-1	-1	-1	-1	-1	-1
19	17179246	rs76279911	upstream_gene	MYO9B	n.-4491G>A		-1	-1	-1	-1	-1	-1
19	17179246	rs76279911	upstream_gene	CTD-3032J10.4	n.-770C>T		-1	-1	-1	-1	-1	-1
19	17179246	rs76279911	intron	MYO9B	c.2220-1681G>A		-1	-1	-1	-1	-1	-1
19	17179246	rs76279911	intron	MYO9B	n.231-1681G>A		-1	-1	-1	-1	-1	-1
19	17179246	rs76279911	intron	MYO9B	c.209+1360G>A		-1	-1	-1	-1	-1	-1
19	17179246	rs76279911	intron	MYO9B	c.386+3505G>A		-1	-1	-1	-1	-1	-1
19	17179534	rs112632995	upstream_gene	MYO9B	n.-1111G>A		-1	-1	-1	-1	-1	-1
19	17179534	rs112632995	upstream_gene	MYO9B	n.-4203G>A		-1	-1	-1	-1	-1	-1
19	17179534	rs112632995	upstream_gene	MYO9B	n.-4977G>A		-1	-1	-1	-1	-1	-1
19	17179534	rs112632995	upstream_gene	CTD-3032J10.4	n.-1058C>T		-1	-1	-1	-1	-1	-1
19	17179534	rs112632995	intron	MYO9B	c.2220-1393G>A		-1	-1	-1	-1	-1	-1
19	17179534	rs112632995	intron	MYO9B	n.231-1393G>A		-1	-1	-1	-1	-1	-1
19	17179534	rs112632995	intron	MYO9B	c.209+1648G>A		-1	-1	-1	-1	-1	-1
19	17179534	rs112632995	intron	MYO9B	c.386+3793G>A		-1	-1	-1	-1	-1	-1
19	17179605	rs144714258	upstream_gene	MYO9B	n.-1040T>C		-1	-1	-1	-1	-1	-1
19	17179605	rs144714258	upstream_gene	MYO9B	n.-4132T>C		-1	-1	-1	-1	-1	-1
19	17179605	rs144714258	upstream_gene	MYO9B	n.-4906T>C		-1	-1	-1	-1	-1	-1
19	17179605	rs144714258	upstream_gene	CTD-3032J10.4	n.-1129A>G		-1	-1	-1	-1	-1	-1
19	17179605	rs144714258	intron	MYO9B	c.2220-1322T>C		-1	-1	-1	-1	-1	-1
19	17179605	rs144714258	intron	MYO9B	n.231-1322T>C		-1	-1	-1	-1	-1	-1
19	17179605	rs144714258	intron	MYO9B	c.209+1719T>C		-1	-1	-1	-1	-1	-1
19	17179605	rs144714258	intron	MYO9B	c.386+3864T>C		-1	-1	-1	-1	-1	-1
19	17180010	rs112370695	upstream_gene	MYO9B	n.-635C>T		-1	-1	-1	-1	-1	-1
19	17180010	rs112370695	upstream_gene	MYO9B	n.-3727C>T		-1	-1	-1	-1	-1	-1
19	17180010	rs112370695	upstream_gene	MYO9B	n.-4501C>T		-1	-1	-1	-1	-1	-1
19	17180010	rs112370695	upstream_gene	CTD-3032J10.4	n.-1534G>A		-1	-1	-1	-1	-1	-1
19	17180010	rs112370695	intron	MYO9B	c.2220-917C>T		-1	-1	-1	-1	-1	-1
19	17180010	rs112370695	intron	MYO9B	n.231-917C>T		-1	-1	-1	-1	-1	-1
19	17180010	rs112370695	intron	MYO9B	c.209+2124C>T		-1	-1	-1	-1	-1	-1
19	17180010	rs112370695	intron	MYO9B	c.387-3819C>T		-1	-1	-1	-1	-1	-1
19	17180146	rs142143048	upstream_gene	MYO9B	n.-499T>C		-1	-1	-1	-1	-1	-1
19	17180146	rs142143048	upstream_gene	MYO9B	n.-3591T>C		-1	-1	-1	-1	-1	-1
19	17180146	rs142143048	upstream_gene	MYO9B	n.-4365T>C		-1	-1	-1	-1	-1	-1
19	17180146	rs142143048	upstream_gene	CTD-3032J10.4	n.-1670A>G		-1	-1	-1	-1	-1	-1
19	17180146	rs142143048	intron	MYO9B	c.2220-781T>C		-1	-1	-1	-1	-1	-1
19	17180146	rs142143048	intron	MYO9B	n.231-781T>C		-1	-1	-1	-1	-1	-1
19	17180146	rs142143048	intron	MYO9B	c.209+2260T>C		-1	-1	-1	-1	-1	-1
19	17180146	rs142143048	intron	MYO9B	c.387-3683T>C		-1	-1	-1	-1	-1	-1
19	17180212	rs187694363	upstream_gene	MYO9B	n.-433G>A		-1	-1	-1	-1	-1	-1
19	17180212	rs187694363	upstream_gene	MYO9B	n.-3525G>A		-1	-1	-1	-1	-1	-1
19	17180212	rs187694363	upstream_gene	MYO9B	n.-4299G>A		-1	-1	-1	-1	-1	-1
19	17180212	rs187694363	upstream_gene	CTD-3032J10.4	n.-1736C>T		-1	-1	-1	-1	-1	-1
19	17180212	rs187694363	intron	MYO9B	c.2220-715G>A		-1	-1	-1	-1	-1	-1
19	17180212	rs187694363	intron	MYO9B	n.231-715G>A		-1	-1	-1	-1	-1	-1
19	17180212	rs187694363	intron	MYO9B	c.209+2326G>A		-1	-1	-1	-1	-1	-1
19	17180212	rs187694363	intron	MYO9B	c.387-3617G>A		-1	-1	-1	-1	-1	-1
19	17180639	rs6512174	upstream_gene	MYO9B	n.-6T>C		-1	-1	-1	-1	-1	-1
19	17180639	rs6512174	upstream_gene	MYO9B	n.-3098T>C		-1	-1	-1	-1	-1	-1
19	17180639	rs6512174	upstream_gene	MYO9B	n.-3872T>C		-1	-1	-1	-1	-1	-1
19	17180639	rs6512174	upstream_gene	CTD-3032J10.4	n.-2163A>G		-1	-1	-1	-1	-1	-1
19	17180639	rs6512174	intron	MYO9B	c.2220-288T>C		-1	-1	-1	-1	-1	-1
19	17180639	rs6512174	intron	MYO9B	n.231-288T>C		-1	-1	-1	-1	-1	-1
19	17180639	rs6512174	intron	MYO9B	c.209+2753T>C		-1	-1	-1	-1	-1	-1
19	17180639	rs6512174	intron	MYO9B	c.387-3190T>C		-1	-1	-1	-1	-1	-1
19	17181205	rs7259292	upstream_gene	MYO9B	n.-2532C>T		-1	-1	-1	-1	-1	-1
19	17181205	rs7259292	upstream_gene	MYO9B	n.-3306C>T		-1	-1	-1	-1	-1	-1
19	17181205	rs7259292	upstream_gene	CTD-3032J10.4	n.-2729G>A		-1	-1	-1	-1	-1	-1
19	17181205	rs7259292	intron	MYO9B	c.2333+165C>T		-1	-1	-1	-1	-1	-1
19	17181205	rs7259292	intron	MYO9B	n.344+165C>T		-1	-1	-1	-1	-1	-1
19	17181205	rs7259292	intron	MYO9B	n.396+165C>T		-1	-1	-1	-1	-1	-1
19	17181205	rs7259292	intron	MYO9B	c.210-2624C>T		-1	-1	-1	-1	-1	-1
19	17181205	rs7259292	intron	MYO9B	c.387-2624C>T		-1	-1	-1	-1	-1	-1
19	17181429	rs76360944	upstream_gene	MYO9B	n.-2308A>G		-1	-1	-1	-1	-1	-1
19	17181429	rs76360944	upstream_gene	MYO9B	n.-3082A>G		-1	-1	-1	-1	-1	-1
19	17181429	rs76360944	upstream_gene	CTD-3032J10.4	n.-2953T>C		-1	-1	-1	-1	-1	-1
19	17181429	rs76360944	intron	MYO9B	c.2333+389A>G		-1	-1	-1	-1	-1	-1
19	17181429	rs76360944	intron	MYO9B	n.344+389A>G		-1	-1	-1	-1	-1	-1
19	17181429	rs76360944	intron	MYO9B	n.396+389A>G		-1	-1	-1	-1	-1	-1
19	17181429	rs76360944	intron	MYO9B	c.210-2400A>G		-1	-1	-1	-1	-1	-1
19	17181429	rs76360944	intron	MYO9B	c.387-2400A>G		-1	-1	-1	-1	-1	-1
19	17182399	rs4808585	upstream_gene	MYO9B	n.-1338A>C		-1	-1	-1	-1	-1	-1
19	17182399	rs4808585	upstream_gene	MYO9B	n.-2112A>C		-1	-1	-1	-1	-1	-1
19	17182399	rs4808585	upstream_gene	CTD-3032J10.4	n.-3923T>G		-1	-1	-1	-1	-1	-1
19	17182399	rs4808585	intron	MYO9B	c.2333+1359A>C		-1	-1	-1	-1	-1	-1
19	17182399	rs4808585	intron	MYO9B	n.344+1359A>C		-1	-1	-1	-1	-1	-1
19	17182399	rs4808585	intron	MYO9B	n.396+1359A>C		-1	-1	-1	-1	-1	-1
19	17182399	rs4808585	intron	MYO9B	c.210-1430A>C		-1	-1	-1	-1	-1	-1
19	17182399	rs4808585	intron	MYO9B	c.387-1430A>C		-1	-1	-1	-1	-1	-1
19	17182991	rs10411578	upstream_gene	MYO9B	n.-746G>A		-1	-1	-1	-1	-1	-1
19	17182991	rs10411578	upstream_gene	MYO9B	n.-1520G>A		-1	-1	-1	-1	-1	-1
19	17182991	rs10411578	upstream_gene	CTD-3032J10.4	n.-4515C>T		-1	-1	-1	-1	-1	-1
19	17182991	rs10411578	intron	MYO9B	c.2334-838G>A		-1	-1	-1	-1	-1	-1
19	17182991	rs10411578	intron	MYO9B	n.345-838G>A		-1	-1	-1	-1	-1	-1
19	17182991	rs10411578	intron	MYO9B	n.397-838G>A		-1	-1	-1	-1	-1	-1
19	17182991	rs10411578	intron	MYO9B	c.210-838G>A		-1	-1	-1	-1	-1	-1
19	17182991	rs10411578	intron	MYO9B	c.387-838G>A		-1	-1	-1	-1	-1	-1
19	17183487	rs2305767	upstream_gene	MYO9B	n.-250T>C		-1	-1	-1	-1	-1	-1
19	17183487	rs2305767	upstream_gene	MYO9B	n.-1024T>C		-1	-1	-1	-1	-1	-1
19	17183487	rs2305767	intron	MYO9B	c.2334-342T>C		-1	-1	-1	-1	-1	-1
19	17183487	rs2305767	intron	MYO9B	n.345-342T>C		-1	-1	-1	-1	-1	-1
19	17183487	rs2305767	intron	MYO9B	n.397-342T>C		-1	-1	-1	-1	-1	-1
19	17183487	rs2305767	intron	MYO9B	c.210-342T>C		-1	-1	-1	-1	-1	-1
19	17183487	rs2305767	intron	MYO9B	c.387-342T>C		-1	-1	-1	-1	-1	-1
19	17183552	rs10419381	upstream_gene	MYO9B	n.-185C>T		-1	-1	-1	-1	-1	-1
19	17183552	rs10419381	upstream_gene	MYO9B	n.-959C>T		-1	-1	-1	-1	-1	-1
19	17183552	rs10419381	intron	MYO9B	c.2334-277C>T		-1	-1	-1	-1	-1	-1
19	17183552	rs10419381	intron	MYO9B	n.345-277C>T		-1	-1	-1	-1	-1	-1
19	17183552	rs10419381	intron	MYO9B	n.397-277C>T		-1	-1	-1	-1	-1	-1
19	17183552	rs10419381	intron	MYO9B	c.210-277C>T		-1	-1	-1	-1	-1	-1
19	17183552	rs10419381	intron	MYO9B	c.387-277C>T		-1	-1	-1	-1	-1	-1
19	17184060	rs73012519	upstream_gene	MYO9B	n.-451G>A		-1	-1	-1	-1	-1	-1
19	17184060	rs73012519	downstream_gene	MYO9B	n.*58G>A		-1	-1	-1	-1	-1	-1
19	17184060	rs73012519	intron	MYO9B	c.2373+192G>A		-1	-1	-1	-1	-1	-1
19	17184060	rs73012519	intron	MYO9B	n.436+192G>A		-1	-1	-1	-1	-1	-1
19	17184060	rs73012519	intron	MYO9B	n.132+192G>A		-1	-1	-1	-1	-1	-1
19	17184060	rs73012519	intron	MYO9B	c.249+192G>A		-1	-1	-1	-1	-1	-1
19	17184060	rs73012519	intron	MYO9B	c.426+192G>A		-1	-1	-1	-1	-1	-1
19	17184145	rs3786514	upstream_gene	MYO9B	n.-366C>T		-1	-1	-1	-1	-1	-1
19	17184145	rs3786514	downstream_gene	MYO9B	n.*143C>T		-1	-1	-1	-1	-1	-1
19	17184145	rs3786514	intron	MYO9B	c.2373+277C>T		-1	-1	-1	-1	-1	-1
19	17184145	rs3786514	intron	MYO9B	n.436+277C>T		-1	-1	-1	-1	-1	-1
19	17184145	rs3786514	intron	MYO9B	n.132+277C>T		-1	-1	-1	-1	-1	-1
19	17184145	rs3786514	intron	MYO9B	c.249+277C>T		-1	-1	-1	-1	-1	-1
19	17184145	rs3786514	intron	MYO9B	c.426+277C>T		-1	-1	-1	-1	-1	-1
19	17184214	rs3786515	upstream_gene	MYO9B	n.-297A>G		-1	-1	-1	-1	-1	-1
19	17184214	rs3786515	downstream_gene	MYO9B	n.*212A>G		-1	-1	-1	-1	-1	-1
19	17184214	rs3786515	intron	MYO9B	c.2373+346A>G		-1	-1	-1	-1	-1	-1
19	17184214	rs3786515	intron	MYO9B	n.436+346A>G		-1	-1	-1	-1	-1	-1
19	17184214	rs3786515	intron	MYO9B	n.132+346A>G		-1	-1	-1	-1	-1	-1
19	17184214	rs3786515	intron	MYO9B	c.249+346A>G		-1	-1	-1	-1	-1	-1
19	17184214	rs3786515	intron	MYO9B	c.426+346A>G		-1	-1	-1	-1	-1	-1
19	17184361	rs10421975	upstream_gene	MYO9B	n.-150A>G		-1	-1	-1	-1	-1	-1
19	17184361	rs10421975	downstream_gene	MYO9B	n.*359A>G		-1	-1	-1	-1	-1	-1
19	17184361	rs10421975	intron	MYO9B	c.2373+493A>G		-1	-1	-1	-1	-1	-1
19	17184361	rs10421975	intron	MYO9B	n.436+493A>G		-1	-1	-1	-1	-1	-1
19	17184361	rs10421975	intron	MYO9B	n.132+493A>G		-1	-1	-1	-1	-1	-1
19	17184361	rs10421975	intron	MYO9B	c.249+493A>G		-1	-1	-1	-1	-1	-1
19	17184361	rs10421975	intron	MYO9B	c.426+493A>G		-1	-1	-1	-1	-1	-1
19	17184615	rs10425356	downstream_gene	MYO9B	n.*613G>A		-1	-1	-1	-1	-1	-1
19	17184615	rs10425356	intron	MYO9B	c.2374-250G>A		-1	-1	-1	-1	-1	-1
19	17184615	rs10425356	intron	MYO9B	n.437-250G>A		-1	-1	-1	-1	-1	-1
19	17184615	rs10425356	intron	MYO9B	n.133-250G>A		-1	-1	-1	-1	-1	-1
19	17184615	rs10425356	intron	MYO9B	c.250-250G>A		-1	-1	-1	-1	-1	-1
19	17184615	rs10425356	intron	MYO9B	c.427-250G>A		-1	-1	-1	-1	-1	-1
19	17184615	rs10425356	non_coding_transcript_exon	MYO9B	n.105G>A		-1	-1	-1	-1	-1	-1
19	17184707	rs7245842	downstream_gene	MYO9B	n.*705A>G		-1	-1	-1	-1	-1	-1
19	17184707	rs7245842	intron	MYO9B	c.2374-158A>G		-1	-1	-1	-1	-1	-1
19	17184707	rs7245842	intron	MYO9B	n.437-158A>G		-1	-1	-1	-1	-1	-1
19	17184707	rs7245842	intron	MYO9B	n.133-158A>G		-1	-1	-1	-1	-1	-1
19	17184707	rs7245842	intron	MYO9B	c.250-158A>G		-1	-1	-1	-1	-1	-1
19	17184707	rs7245842	intron	MYO9B	c.427-158A>G		-1	-1	-1	-1	-1	-1
19	17184707	rs7245842	non_coding_transcript_exon	MYO9B	n.197A>G		-1	-1	-1	-1	-1	-1
19	17185123	rs10401919	downstream_gene	MYO9B	n.*1121C>G		-1	-1	-1	-1	-1	-1
19	17185123	rs10401919	downstream_gene	MYO9B	n.*168C>G		-1	-1	-1	-1	-1	-1
19	17185123	rs10401919	downstream_gene	MYO9B	c.*225C>G		-1	-1	-1	-1	-1	-1
19	17185123	rs10401919	intron	MYO9B	c.2496+136C>G		-1	-1	-1	-1	-1	-1
19	17185123	rs10401919	intron	MYO9B	n.559+136C>G		-1	-1	-1	-1	-1	-1
19	17185123	rs10401919	intron	MYO9B	n.477+136C>G		-1	-1	-1	-1	-1	-1
19	17185123	rs10401919	intron	MYO9B	c.372+136C>G		-1	-1	-1	-1	-1	-1
19	17185147	rs10426494	downstream_gene	MYO9B	n.*1145G>A		-1	-1	-1	-1	-1	-1
19	17185147	rs10426494	downstream_gene	MYO9B	n.*192G>A		-1	-1	-1	-1	-1	-1
19	17185147	rs10426494	downstream_gene	MYO9B	c.*249G>A		-1	-1	-1	-1	-1	-1
19	17185147	rs10426494	intron	MYO9B	c.2496+160G>A		-1	-1	-1	-1	-1	-1
19	17185147	rs10426494	intron	MYO9B	n.559+160G>A		-1	-1	-1	-1	-1	-1
19	17185147	rs10426494	intron	MYO9B	n.477+160G>A		-1	-1	-1	-1	-1	-1
19	17185147	rs10426494	intron	MYO9B	c.372+160G>A		-1	-1	-1	-1	-1	-1
19	17185204	rs3947947	downstream_gene	MYO9B	n.*1202C>T		-1	-1	-1	-1	-1	-1
19	17185204	rs3947947	downstream_gene	MYO9B	n.*249C>T		-1	-1	-1	-1	-1	-1
19	17185204	rs3947947	downstream_gene	MYO9B	c.*306C>T		-1	-1	-1	-1	-1	-1
19	17185204	rs3947947	intron	MYO9B	c.2496+217C>T		-1	-1	-1	-1	-1	-1
19	17185204	rs3947947	intron	MYO9B	n.559+217C>T		-1	-1	-1	-1	-1	-1
19	17185204	rs3947947	intron	MYO9B	n.477+217C>T		-1	-1	-1	-1	-1	-1
19	17185204	rs3947947	intron	MYO9B	c.372+217C>T		-1	-1	-1	-1	-1	-1
19	17185235	rs10426705	downstream_gene	MYO9B	n.*1233G>A		-1	-1	-1	-1	-1	-1
19	17185235	rs10426705	downstream_gene	MYO9B	n.*280G>A		-1	-1	-1	-1	-1	-1
19	17185235	rs10426705	downstream_gene	MYO9B	c.*337G>A		-1	-1	-1	-1	-1	-1
19	17185235	rs10426705	intron	MYO9B	c.2496+248G>A		-1	-1	-1	-1	-1	-1
19	17185235	rs10426705	intron	MYO9B	n.559+248G>A		-1	-1	-1	-1	-1	-1
19	17185235	rs10426705	intron	MYO9B	n.477+248G>A		-1	-1	-1	-1	-1	-1
19	17185235	rs10426705	intron	MYO9B	c.372+248G>A		-1	-1	-1	-1	-1	-1
19	17185870	rs2279004	downstream_gene	MYO9B	n.*1868G>A		-1	-1	-1	-1	-1	-1
19	17185870	rs2279004	downstream_gene	MYO9B	n.*915G>A		-1	-1	-1	-1	-1	-1
19	17185870	rs2279004	downstream_gene	MYO9B	c.*972G>A		-1	-1	-1	-1	-1	-1
19	17185870	rs2279004	intron	MYO9B	c.2497-51G>A		-1	-1	-1	-1	-1	-1
19	17185870	rs2279004	intron	MYO9B	n.560-51G>A		-1	-1	-1	-1	-1	-1
19	17185870	rs2279004	intron	MYO9B	n.478-51G>A		-1	-1	-1	-1	-1	-1
19	17185870	rs2279004	intron	MYO9B	c.373-51G>A		-1	-1	-1	-1	-1	-1
19	17186159	rs116125679	downstream_gene	MYO9B	n.*2157T>C		-1	-1	-1	-1	-1	-1
19	17186159	rs116125679	downstream_gene	MYO9B	n.*1204T>C		-1	-1	-1	-1	-1	-1
19	17186159	rs116125679	downstream_gene	MYO9B	n.*159T>C		-1	-1	-1	-1	-1	-1
19	17186159	rs116125679	downstream_gene	MYO9B	c.*1261T>C		-1	-1	-1	-1	-1	-1
19	17186159	rs116125679	intron	MYO9B	c.2577+158T>C		-1	-1	-1	-1	-1	-1
19	17186159	rs116125679	intron	MYO9B	n.640+158T>C		-1	-1	-1	-1	-1	-1
19	17186159	rs116125679	intron	MYO9B	c.453+158T>C		-1	-1	-1	-1	-1	-1
19	17186286	rs16981660	downstream_gene	MYO9B	n.*2284T>C		-1	-1	-1	-1	-1	-1
19	17186286	rs16981660	downstream_gene	MYO9B	n.*1331T>C		-1	-1	-1	-1	-1	-1
19	17186286	rs16981660	downstream_gene	MYO9B	n.*286T>C		-1	-1	-1	-1	-1	-1
19	17186286	rs16981660	downstream_gene	MYO9B	c.*1388T>C		-1	-1	-1	-1	-1	-1
19	17186286	rs16981660	intron	MYO9B	c.2577+285T>C		-1	-1	-1	-1	-1	-1
19	17186286	rs16981660	intron	MYO9B	n.640+285T>C		-1	-1	-1	-1	-1	-1
19	17186286	rs16981660	intron	MYO9B	c.453+285T>C		-1	-1	-1	-1	-1	-1
19	17186501	rs74496763	downstream_gene	MYO9B	n.*2499A>G		-1	-1	-1	-1	-1	-1
19	17186501	rs74496763	downstream_gene	MYO9B	n.*1546A>G		-1	-1	-1	-1	-1	-1
19	17186501	rs74496763	downstream_gene	MYO9B	n.*501A>G		-1	-1	-1	-1	-1	-1
19	17186501	rs74496763	downstream_gene	MYO9B	c.*1603A>G		-1	-1	-1	-1	-1	-1
19	17186501	rs74496763	intron	MYO9B	c.2577+500A>G		-1	-1	-1	-1	-1	-1
19	17186501	rs74496763	intron	MYO9B	n.640+500A>G		-1	-1	-1	-1	-1	-1
19	17186501	rs74496763	intron	MYO9B	c.453+500A>G		-1	-1	-1	-1	-1	-1
19	17186664	rs55726798	downstream_gene	MYO9B	n.*2662C>T		-1	-1	-1	-1	-1	-1
19	17186664	rs55726798	downstream_gene	MYO9B	n.*1709C>T		-1	-1	-1	-1	-1	-1
19	17186664	rs55726798	downstream_gene	MYO9B	n.*664C>T		-1	-1	-1	-1	-1	-1
19	17186664	rs55726798	downstream_gene	MYO9B	c.*1766C>T		-1	-1	-1	-1	-1	-1
19	17186664	rs55726798	intron	MYO9B	c.2577+663C>T		-1	-1	-1	-1	-1	-1
19	17186664	rs55726798	intron	MYO9B	n.640+663C>T		-1	-1	-1	-1	-1	-1
19	17186664	rs55726798	intron	MYO9B	c.453+663C>T		-1	-1	-1	-1	-1	-1
19	17186668	rs117558513	downstream_gene	MYO9B	n.*2666G>C		-1	-1	-1	-1	-1	-1
19	17186668	rs117558513	downstream_gene	MYO9B	n.*1713G>C		-1	-1	-1	-1	-1	-1
19	17186668	rs117558513	downstream_gene	MYO9B	n.*668G>C		-1	-1	-1	-1	-1	-1
19	17186668	rs117558513	downstream_gene	MYO9B	c.*1770G>C		-1	-1	-1	-1	-1	-1
19	17186668	rs117558513	intron	MYO9B	c.2577+667G>C		-1	-1	-1	-1	-1	-1
19	17186668	rs117558513	intron	MYO9B	n.640+667G>C		-1	-1	-1	-1	-1	-1
19	17186668	rs117558513	intron	MYO9B	c.453+667G>C		-1	-1	-1	-1	-1	-1
19	17187095	rs11086055	downstream_gene	MYO9B	n.*3093A>G		-1	-1	-1	-1	-1	-1
19	17187095	rs11086055	downstream_gene	MYO9B	n.*2140A>G		-1	-1	-1	-1	-1	-1
19	17187095	rs11086055	downstream_gene	MYO9B	n.*1095A>G		-1	-1	-1	-1	-1	-1
19	17187095	rs11086055	downstream_gene	MYO9B	c.*2197A>G		-1	-1	-1	-1	-1	-1
19	17187095	rs11086055	intron	MYO9B	c.2578-840A>G		-1	-1	-1	-1	-1	-1
19	17187095	rs11086055	intron	MYO9B	n.641-840A>G		-1	-1	-1	-1	-1	-1
19	17187095	rs11086055	intron	MYO9B	c.454-840A>G		-1	-1	-1	-1	-1	-1
19	17187742	rs7249803	downstream_gene	MYO9B	n.*3740G>A		-1	-1	-1	-1	-1	-1
19	17187742	rs7249803	downstream_gene	MYO9B	n.*2787G>A		-1	-1	-1	-1	-1	-1
19	17187742	rs7249803	downstream_gene	MYO9B	n.*1742G>A		-1	-1	-1	-1	-1	-1
19	17187742	rs7249803	downstream_gene	MYO9B	c.*2844G>A		-1	-1	-1	-1	-1	-1
19	17187742	rs7249803	intron	MYO9B	c.2578-193G>A		-1	-1	-1	-1	-1	-1
19	17187742	rs7249803	intron	MYO9B	n.641-193G>A		-1	-1	-1	-1	-1	-1
19	17187742	rs7249803	intron	MYO9B	c.454-193G>A		-1	-1	-1	-1	-1	-1
19	17187806	rs7250808	downstream_gene	MYO9B	n.*3804C>G		-1	-1	-1	-1	-1	-1
19	17187806	rs7250808	downstream_gene	MYO9B	n.*2851C>G		-1	-1	-1	-1	-1	-1
19	17187806	rs7250808	downstream_gene	MYO9B	n.*1806C>G		-1	-1	-1	-1	-1	-1
19	17187806	rs7250808	downstream_gene	MYO9B	c.*2908C>G		-1	-1	-1	-1	-1	-1
19	17187806	rs7250808	intron	MYO9B	c.2578-129C>G		-1	-1	-1	-1	-1	-1
19	17187806	rs7250808	intron	MYO9B	n.641-129C>G		-1	-1	-1	-1	-1	-1
19	17187806	rs7250808	intron	MYO9B	c.454-129C>G		-1	-1	-1	-1	-1	-1
19	17187870	rs7249926	downstream_gene	MYO9B	n.*3868G>C		-1	-1	-1	-1	-1	-1
19	17187870	rs7249926	downstream_gene	MYO9B	n.*2915G>C		-1	-1	-1	-1	-1	-1
19	17187870	rs7249926	downstream_gene	MYO9B	n.*1870G>C		-1	-1	-1	-1	-1	-1
19	17187870	rs7249926	downstream_gene	MYO9B	c.*2972G>C		-1	-1	-1	-1	-1	-1
19	17187870	rs7249926	intron	MYO9B	c.2578-65G>C		-1	-1	-1	-1	-1	-1
19	17187870	rs7249926	intron	MYO9B	n.641-65G>C		-1	-1	-1	-1	-1	-1
19	17187870	rs7249926	intron	MYO9B	c.454-65G>C		-1	-1	-1	-1	-1	-1
19	17187915	rs9305088	downstream_gene	MYO9B	n.*3913G>C		-1	-1	-1	-1	-1	-1
19	17187915	rs9305088	downstream_gene	MYO9B	n.*2960G>C		-1	-1	-1	-1	-1	-1
19	17187915	rs9305088	downstream_gene	MYO9B	n.*1915G>C		-1	-1	-1	-1	-1	-1
19	17187915	rs9305088	downstream_gene	MYO9B	c.*3017G>C		-1	-1	-1	-1	-1	-1
19	17187915	rs9305088	intron	MYO9B	c.2578-20G>C		-1	-1	-1	-1	-1	-1
19	17187915	rs9305088	intron	MYO9B	n.641-20G>C		-1	-1	-1	-1	-1	-1
19	17187915	rs9305088	intron	MYO9B	c.454-20G>C		-1	-1	-1	-1	-1	-1
19	17188084	rs3826689	downstream_gene	MYO9B	n.*4082G>T		-1	-1	-1	-1	-1	-1
19	17188084	rs3826689	downstream_gene	MYO9B	n.*145G>T		-1	-1	-1	-1	-1	-1
19	17188084	rs3826689	downstream_gene	MYO9B	n.*3129G>T		-1	-1	-1	-1	-1	-1
19	17188084	rs3826689	downstream_gene	MYO9B	n.*2084G>T		-1	-1	-1	-1	-1	-1
19	17188084	rs3826689	downstream_gene	MYO9B	c.*79G>T		-1	-1	-1	-1	-1	-1
19	17188084	rs3826689	downstream_gene	MYO9B	c.*3186G>T		-1	-1	-1	-1	-1	-1
19	17188084	rs3826689	intron	MYO9B	c.2688+39G>T		-1	-1	-1	-1	-1	-1
19	17188137	rs3826690	downstream_gene	MYO9B	n.*4135T>C		-1	-1	-1	-1	-1	-1
19	17188137	rs3826690	downstream_gene	MYO9B	n.*198T>C		-1	-1	-1	-1	-1	-1
19	17188137	rs3826690	downstream_gene	MYO9B	n.*3182T>C		-1	-1	-1	-1	-1	-1
19	17188137	rs3826690	downstream_gene	MYO9B	n.*2137T>C		-1	-1	-1	-1	-1	-1
19	17188137	rs3826690	downstream_gene	MYO9B	c.*132T>C		-1	-1	-1	-1	-1	-1
19	17188137	rs3826690	downstream_gene	MYO9B	c.*3239T>C		-1	-1	-1	-1	-1	-1
19	17188137	rs3826690	intron	MYO9B	c.2688+92T>C		-1	-1	-1	-1	-1	-1
19	17188200	rs3826691	downstream_gene	MYO9B	n.*4198A>G		-1	-1	-1	-1	-1	-1
19	17188200	rs3826691	downstream_gene	MYO9B	n.*261A>G		-1	-1	-1	-1	-1	-1
19	17188200	rs3826691	downstream_gene	MYO9B	n.*3245A>G		-1	-1	-1	-1	-1	-1
19	17188200	rs3826691	downstream_gene	MYO9B	n.*2200A>G		-1	-1	-1	-1	-1	-1
19	17188200	rs3826691	downstream_gene	MYO9B	c.*195A>G		-1	-1	-1	-1	-1	-1
19	17188200	rs3826691	downstream_gene	MYO9B	c.*3302A>G		-1	-1	-1	-1	-1	-1
19	17188200	rs3826691	intron	MYO9B	c.2688+155A>G		-1	-1	-1	-1	-1	-1
19	17188337	rs3826692	downstream_gene	MYO9B	n.*4335G>A		-1	-1	-1	-1	-1	-1
19	17188337	rs3826692	downstream_gene	MYO9B	n.*398G>A		-1	-1	-1	-1	-1	-1
19	17188337	rs3826692	downstream_gene	MYO9B	n.*3382G>A		-1	-1	-1	-1	-1	-1
19	17188337	rs3826692	downstream_gene	MYO9B	n.*2337G>A		-1	-1	-1	-1	-1	-1
19	17188337	rs3826692	downstream_gene	MYO9B	c.*332G>A		-1	-1	-1	-1	-1	-1
19	17188337	rs3826692	downstream_gene	MYO9B	c.*3439G>A		-1	-1	-1	-1	-1	-1
19	17188337	rs3826692	intron	MYO9B	c.2688+292G>A		-1	-1	-1	-1	-1	-1
19	17188361	rs3826693	downstream_gene	MYO9B	n.*4359A>G		-1	-1	-1	-1	-1	-1
19	17188361	rs3826693	downstream_gene	MYO9B	n.*422A>G		-1	-1	-1	-1	-1	-1
19	17188361	rs3826693	downstream_gene	MYO9B	n.*3406A>G		-1	-1	-1	-1	-1	-1
19	17188361	rs3826693	downstream_gene	MYO9B	n.*2361A>G		-1	-1	-1	-1	-1	-1
19	17188361	rs3826693	downstream_gene	MYO9B	c.*356A>G		-1	-1	-1	-1	-1	-1
19	17188361	rs3826693	downstream_gene	MYO9B	c.*3463A>G		-1	-1	-1	-1	-1	-1
19	17188361	rs3826693	intron	MYO9B	c.2688+316A>G		-1	-1	-1	-1	-1	-1
19	17188369	rs3826694	downstream_gene	MYO9B	n.*4367T>C		-1	-1	-1	-1	-1	-1
19	17188369	rs3826694	downstream_gene	MYO9B	n.*430T>C		-1	-1	-1	-1	-1	-1
19	17188369	rs3826694	downstream_gene	MYO9B	n.*3414T>C		-1	-1	-1	-1	-1	-1
19	17188369	rs3826694	downstream_gene	MYO9B	n.*2369T>C		-1	-1	-1	-1	-1	-1
19	17188369	rs3826694	downstream_gene	MYO9B	c.*364T>C		-1	-1	-1	-1	-1	-1
19	17188369	rs3826694	downstream_gene	MYO9B	c.*3471T>C		-1	-1	-1	-1	-1	-1
19	17188369	rs3826694	intron	MYO9B	c.2688+324T>C		-1	-1	-1	-1	-1	-1
19	17188378	rs3826695	downstream_gene	MYO9B	n.*4376G>A		-1	-1	-1	-1	-1	-1
19	17188378	rs3826695	downstream_gene	MYO9B	n.*439G>A		-1	-1	-1	-1	-1	-1
19	17188378	rs3826695	downstream_gene	MYO9B	n.*3423G>A		-1	-1	-1	-1	-1	-1
19	17188378	rs3826695	downstream_gene	MYO9B	n.*2378G>A		-1	-1	-1	-1	-1	-1
19	17188378	rs3826695	downstream_gene	MYO9B	c.*373G>A		-1	-1	-1	-1	-1	-1
19	17188378	rs3826695	downstream_gene	MYO9B	c.*3480G>A		-1	-1	-1	-1	-1	-1
19	17188378	rs3826695	intron	MYO9B	c.2688+333G>A		-1	-1	-1	-1	-1	-1
19	17188636	rs4808586	downstream_gene	MYO9B	n.*4634A>G		-1	-1	-1	-1	-1	-1
19	17188636	rs4808586	downstream_gene	MYO9B	n.*697A>G		-1	-1	-1	-1	-1	-1
19	17188636	rs4808586	downstream_gene	MYO9B	n.*3681A>G		-1	-1	-1	-1	-1	-1
19	17188636	rs4808586	downstream_gene	MYO9B	n.*2636A>G		-1	-1	-1	-1	-1	-1
19	17188636	rs4808586	downstream_gene	MYO9B	c.*631A>G		-1	-1	-1	-1	-1	-1
19	17188636	rs4808586	downstream_gene	MYO9B	c.*3738A>G		-1	-1	-1	-1	-1	-1
19	17188636	rs4808586	intron	MYO9B	c.2688+591A>G		-1	-1	-1	-1	-1	-1
19	17188837	rs10418692	downstream_gene	MYO9B	n.*4835A>G		-1	-1	-1	-1	-1	-1
19	17188837	rs10418692	downstream_gene	MYO9B	n.*898A>G		-1	-1	-1	-1	-1	-1
19	17188837	rs10418692	downstream_gene	MYO9B	n.*3882A>G		-1	-1	-1	-1	-1	-1
19	17188837	rs10418692	downstream_gene	MYO9B	n.*2837A>G		-1	-1	-1	-1	-1	-1
19	17188837	rs10418692	downstream_gene	MYO9B	c.*832A>G		-1	-1	-1	-1	-1	-1
19	17188837	rs10418692	downstream_gene	MYO9B	c.*3939A>G		-1	-1	-1	-1	-1	-1
19	17188837	rs10418692	intron	MYO9B	c.2688+792A>G		-1	-1	-1	-1	-1	-1
19	17188842	rs4808587	downstream_gene	MYO9B	n.*4840A>G		-1	-1	-1	-1	-1	-1
19	17188842	rs4808587	downstream_gene	MYO9B	n.*903A>G		-1	-1	-1	-1	-1	-1
19	17188842	rs4808587	downstream_gene	MYO9B	n.*3887A>G		-1	-1	-1	-1	-1	-1
19	17188842	rs4808587	downstream_gene	MYO9B	n.*2842A>G		-1	-1	-1	-1	-1	-1
19	17188842	rs4808587	downstream_gene	MYO9B	c.*837A>G		-1	-1	-1	-1	-1	-1
19	17188842	rs4808587	downstream_gene	MYO9B	c.*3944A>G		-1	-1	-1	-1	-1	-1
19	17188842	rs4808587	intron	MYO9B	c.2688+797A>G		-1	-1	-1	-1	-1	-1
19	17188895	rs4808588	downstream_gene	MYO9B	n.*4893T>G		-1	-1	-1	-1	-1	-1
19	17188895	rs4808588	downstream_gene	MYO9B	n.*956T>G		-1	-1	-1	-1	-1	-1
19	17188895	rs4808588	downstream_gene	MYO9B	n.*3940T>G		-1	-1	-1	-1	-1	-1
19	17188895	rs4808588	downstream_gene	MYO9B	n.*2895T>G		-1	-1	-1	-1	-1	-1
19	17188895	rs4808588	downstream_gene	MYO9B	c.*890T>G		-1	-1	-1	-1	-1	-1
19	17188895	rs4808588	downstream_gene	MYO9B	c.*3997T>G		-1	-1	-1	-1	-1	-1
19	17188895	rs4808588	intron	MYO9B	c.2688+850T>G		-1	-1	-1	-1	-1	-1
19	17189042	rs7255446	downstream_gene	MYO9B	n.*1103T>C		-1	-1	-1	-1	-1	-1
19	17189042	rs7255446	downstream_gene	MYO9B	n.*4087T>C		-1	-1	-1	-1	-1	-1
19	17189042	rs7255446	downstream_gene	MYO9B	n.*3042T>C		-1	-1	-1	-1	-1	-1
19	17189042	rs7255446	downstream_gene	MYO9B	c.*1037T>C		-1	-1	-1	-1	-1	-1
19	17189042	rs7255446	downstream_gene	MYO9B	c.*4144T>C		-1	-1	-1	-1	-1	-1
19	17189042	rs7255446	intron	MYO9B	c.2688+997T>C		-1	-1	-1	-1	-1	-1
19	17189720	rs4808589	downstream_gene	MYO9B	n.*1781G>A		-1	-1	-1	-1	-1	-1
19	17189720	rs4808589	downstream_gene	MYO9B	n.*4765G>A		-1	-1	-1	-1	-1	-1
19	17189720	rs4808589	downstream_gene	MYO9B	n.*3720G>A		-1	-1	-1	-1	-1	-1
19	17189720	rs4808589	downstream_gene	MYO9B	c.*1715G>A		-1	-1	-1	-1	-1	-1
19	17189720	rs4808589	downstream_gene	MYO9B	c.*4822G>A		-1	-1	-1	-1	-1	-1
19	17189720	rs4808589	intron	MYO9B	c.2689-1377G>A		-1	-1	-1	-1	-1	-1
19	17189785	rs4808590	downstream_gene	MYO9B	n.*1846T>C		-1	-1	-1	-1	-1	-1
19	17189785	rs4808590	downstream_gene	MYO9B	n.*4830T>C		-1	-1	-1	-1	-1	-1
19	17189785	rs4808590	downstream_gene	MYO9B	n.*3785T>C		-1	-1	-1	-1	-1	-1
19	17189785	rs4808590	downstream_gene	MYO9B	c.*1780T>C		-1	-1	-1	-1	-1	-1
19	17189785	rs4808590	downstream_gene	MYO9B	c.*4887T>C		-1	-1	-1	-1	-1	-1
19	17189785	rs4808590	intron	MYO9B	c.2689-1312T>C		-1	-1	-1	-1	-1	-1
19	17189792	rs4808591	downstream_gene	MYO9B	n.*1853A>G		-1	-1	-1	-1	-1	-1
19	17189792	rs4808591	downstream_gene	MYO9B	n.*4837A>G		-1	-1	-1	-1	-1	-1
19	17189792	rs4808591	downstream_gene	MYO9B	n.*3792A>G		-1	-1	-1	-1	-1	-1
19	17189792	rs4808591	downstream_gene	MYO9B	c.*1787A>G		-1	-1	-1	-1	-1	-1
19	17189792	rs4808591	downstream_gene	MYO9B	c.*4894A>G		-1	-1	-1	-1	-1	-1
19	17189792	rs4808591	intron	MYO9B	c.2689-1305A>G		-1	-1	-1	-1	-1	-1
19	17189905	rs34180454	downstream_gene	MYO9B	n.*1966A>T		-1	-1	-1	-1	-1	-1
19	17189905	rs34180454	downstream_gene	MYO9B	n.*4950A>T		-1	-1	-1	-1	-1	-1
19	17189905	rs34180454	downstream_gene	MYO9B	n.*3905A>T		-1	-1	-1	-1	-1	-1
19	17189905	rs34180454	downstream_gene	MYO9B	c.*1900A>T		-1	-1	-1	-1	-1	-1
19	17189905	rs34180454	intron	MYO9B	c.2689-1192A>T		-1	-1	-1	-1	-1	-1
19	17190032	rs4808592	downstream_gene	MYO9B	n.*2093T>C		-1	-1	-1	-1	-1	-1
19	17190032	rs4808592	downstream_gene	MYO9B	n.*4032T>C		-1	-1	-1	-1	-1	-1
[truncated: 8,553 more rows]
