# Supplementary material for: Multi-ancestry GWAS analysis identifies two novel loci associated with diabetic eye disease and highlights APOL1 as a high risk locus in patients with diabetic macular edema
Source: PLoS Genet. 2023 Aug 16;19(8):e1010609. doi: 10.1371/journal.pgen.1010609 (PMC10461827; doi:10.1371/journal.pgen.1010609)
Supplement: S7 Table — (XLSX) [file pgen.1010609.s007.xlsx]

## Sheet: Sheet1
Supplemental Table 7: Credible Sets for genome-wide significant chr19
							GNE				1000GP
Locus	Gene	Function	dbSNP ID	Chr.	Position (hg38)	EA	AFR	AMR	EAS	EUR	AFR	AMR	EAS	EUR
1.1	MYO9B	intron	rs116986825	19	17158811	A	-	-	-	0.01	0.01	0	1	0.02
1.1	BABAM1	upstream	rs79628242	19	17265699	C	0.27	0.25	0.28	0.21	0.26	0.28	0.31	0.22
1.1	BABAM1	intron	rs10402468	19	17273194	A	0.13	0.06	-	0.19	0.14	0.09	0	0.16
1.1	PLVAP	downstream	rs7260450	19	17351285	T	0.62	0.35	0.45	0.37	0.67	0.36	0.45	0.25
* GNE = Genentech Cohorts; 1000GP = 1000 Genomes Project
