# Supplementary material for: Multi-ancestry GWAS analysis identifies two novel loci associated with diabetic eye disease and highlights APOL1 as a high risk locus in patients with diabetic macular edema
Source: PLoS Genet. 2023 Aug 16;19(8):e1010609. doi: 10.1371/journal.pgen.1010609 (PMC10461827; doi:10.1371/journal.pgen.1010609)
Supplement: S8 Table — (XLSX) [file pgen.1010609.s008.xlsx]

## Sheet: Sheet1
Supplemental Table 8: FinnGen PheWAS results for rs10402468
						Case		Control
phenocode	phenostring	category	pval	beta	maf	N	MAF	N	MAF
MACULAR_CYST	Macular cyst	VII Diseases of the eye and adnexa (H7_)	4.02736e-05	0.358005	0.232546	297	0.310068	284826	0.232465
N14_BENIGNMAMDYSP	Benign mammary dysplasia	XIV Diseases of the genitourinary system (N14_)	4.85434e-05	-0.118348	0.232392	3548	0.211111	160810	0.232861
H7_AMD	Age-related macular degeneration (whether dry or wet)	VII Diseases of the eye and adnexa (H7_)	6.33607e-05	0.0893068	0.232586	6157	0.245481	288237	0.23231
M13_VARUS	Varus deformity, not elsewhere classified	XIII Diseases of the musculoskeletal system and connective tissue (M13_)	0.000126334	0.367634	0.233304	242	0.312194	202617	0.233209
H7_MACULADEGEN	Degeneration of macula and posterior pole	VII Diseases of the eye and adnexa (H7_)	0.000217911	0.063057	0.232807	10603	0.242005	284826	0.232465
C3_FEMALE_GENITAL_EXALLC	malignant neoplasm of female genital organs (controls excluding all cancers)	II Neoplasms, from cancer register (ICD-O-3)	0.000915714	0.0740371	0.232028	5758	0.244932	137507	0.231488
O15_PREG_PROLONGED	Prolonged pregnancy	XV Pregnancy, childbirth and the puerperium (O15_)	0.00104304	-0.100994	0.232005	3163	0.216248	142734	0.232354
WET_AMD	Wet age-related macular degeneration	VII Diseases of the eye and adnexa (H7_)	0.0011592	0.106633	0.231628	3418	0.248149	24577	0.229331
E4_PCOS_CONCORTIUM	Polycystic ovarian syndrome, concortium definition	IV Endocrine, nutritional and metabolic diseases (E4_)	0.00118672	-0.0376701	0.23227	25117	0.225898	148629	0.233346
N14_ENDOMETRIOSIS_PELVICPERITONEUM	Endometriosis of pelvic peritoneum	XIV Diseases of the genitourinary system (N14_)	0.00145007	-0.083178	0.233153	4443	0.219295	94394	0.233805
C3_FEMALE_GENITAL	malignant neoplasm of female genital organs	II Neoplasms, from cancer register (ICD-O-3)	0.00147516	0.0705446	0.23227	5758	0.244932	167988	0.231836
M13_BAKERCYST	Synovial cyst of popliteal space [Baker]	XIII Diseases of the musculoskeletal system and connective tissue (M13_)	0.00167036	-0.135845	0.232336	1578	0.207841	231460	0.232503
ALLERG_RHINITIS	Allergic rhinitis	Comorbidities of Asthma	0.00203105	-0.0578218	0.232609	8430	0.223991	298829	0.232852
CHILDHOOD_ALLERGY	Childhood allergy (age < 16)	Asthma and related endpoints	0.00268003	-0.0855737	0.232603	4112	0.222642	305042	0.232738
R18_HYPERHIDROSIS	Hyperhidrosis	XVIII Symptoms, signs and abnormal clinical and laboratory findings, not elsewhere classified (R18_)	0.00268689	0.193674	0.232341	609	0.269175	237436	0.232247
N14_ENDOMETRIOSIS_ASRM_STAGE1_2	Endomtriosis ASRM stages 1,2	XIV Diseases of the genitourinary system (N14_)	0.00346027	-0.074401	0.23227	4554	0.219768	169192	0.232606
H7_ALLERGICCONJUNCTIVITIS	Allergic conjunctivitis	VII Diseases of the eye and adnexa (H7_)	0.00348506	-0.0407347	0.232603	15567	0.226026	293587	0.232952
H8_NONSUPPNAS	Nonsuppurative otitis media	VIII Diseases of the ear and mastoid process (H8_)	0.00358212	-0.0632105	0.23261	6462	0.221801	289751	0.232851
N14_MESNRUIRREG	Excessive, freguent and irrelgular menstruation	XIV Diseases of the genitourinary system (N14_)	0.00366699	-0.0337756	0.232351	28673	0.227565	94394	0.233805
PNEUMO_SEPTHICHE	Pneumococcal septichemia	Asthma and related endpoints	0.00376721	-0.189749	0.232593	682	0.198036	308434	0.232669
N14_MENSIRREG	Irregular menses	XIV Diseases of the genitourinary system (N14_)	0.0041862	-0.0441455	0.232763	13001	0.22609	148629	0.233346
G6_TRINEU	Trigeminal neuralgia	VI Diseases of the nervous system (G6_)	0.00430814	0.133873	0.23272	1203	0.257717	273097	0.23261
C3_BREAST_HERNEG_EXALLC	Malignant neoplasm of breast, HER-negative (controls excluding all cancers)	II Neoplasms, from cancer register (ICD-O-3)	0.00448797	0.0705279	0.231878	4777	0.242509	137407	0.231508
M13_ARTHROSIS_KNEE	Gonarthrosis	XIII Diseases of the musculoskeletal system and connective tissue (M13_)	0.00450993	-0.0294952	0.232613	34417	0.229101	202617	0.233209
Q17_OTHER_CONGEN_MALFO_UPPER_ALIME_TRACT	Other congenital malformations of upper alimentary tract	XVII Congenital malformations, deformations and chromosomal abnormalities (Q17)	0.00460331	0.357507	0.232617	130	0.322624	308291	0.232579
N14_SPERMATOCELE	Spermatocele	XIV Diseases of the genitourinary system (N14_)	0.00479601	0.115433	0.233797	1641	0.253683	100050	0.233471
C3_BREAST_HERNEG	Malignant neoplasm of breast, HER-negative	II Neoplasms, from cancer register (ICD-O-3)	0.0052465	0.0686596	0.232218	4777	0.242509	161338	0.231914
N14_BREAST	Disorders of breast	XIV Diseases of the genitourinary system (N14_)	0.00538121	-0.0430934	0.23227	12936	0.224916	160810	0.232861
C3_BREAST_EXALLC	Malignant neoplasm of breast (controls excluding all cancers)	II Neoplasms, from cancer register (ICD-O-3)	0.00555354	0.0436791	0.232057	13178	0.237999	137507	0.231488
N14_HYDROCELE	Hydrocele	XIV Diseases of the genitourinary system (N14_)	0.00731964	0.0722985	0.233933	3968	0.245575	100050	0.233471
M13_BURSOPATHY	Other bursopathies	XIII Diseases of the musculoskeletal system and connective tissue (M13_)	0.00738346	-0.0827742	0.232314	3062	0.217984	231460	0.232503
C3_BREAST	Malignant neoplasm of breast	II Neoplasms, from cancer register (ICD-O-3)	0.00745315	0.041358	0.23227	13178	0.237999	160568	0.231799
M13_WEGENER	Wegener granulomatosis	XIII Diseases of the musculoskeletal system and connective tissue (M13_)	0.00764575	-0.241953	0.232479	350	0.188818	300162	0.23253
N14_POLYPFEMGEN	Polyp of the female genital tract	XIV Diseases of the genitourinary system (N14_)	0.0080024	-0.0460566	0.232919	11092	0.225377	94394	0.233805
POLLENALLERG	Pollen allergy	Comorbidities of Asthma	0.00806808	-0.0673799	0.232638	4555	0.220856	301734	0.232815
M13_LIMBDEFORM	Other specified acquired deformities of limbs	XIII Diseases of the musculoskeletal system and connective tissue (M13_)	0.00822621	-0.431383	0.233169	99	0.150089	202617	0.233209
C3_CANCER	Malignant neoplasm	II Neoplasms, from cancer register (ICD-O-3)	0.00861252	0.0211423	0.232603	60459	0.234084	248695	0.232243
D3_ANAEMIA_IRONDEF_NAS	Other and unspecified iron deficiency	III Diseases of the blood and blood-forming organs and certain disorders involving the immune mechanism (D3_)	0.00912011	-0.0526309	0.232524	7239	0.222811	296964	0.232761
L12_URTICA_NAS	Other and unspecified urticaria	XII Diseases of the skin and subcutaneous tissue (L12_)	0.00913692	0.0619015	0.232549	4940	0.243491	299491	0.232368
C3_FEMALE_GENITAL_NAS_EXALLC	Malignant neoplasm of other and unspecified female genital organs (controls excluding all cancers)	II Neoplasms, from cancer register (ICD-O-3)	0.00942953	0.298671	0.231565	172	0.293639	137507	0.231488
M13_TEMPARTERIT	Temporal arteritis	XIII Diseases of the musculoskeletal system and connective tissue (M13_)	0.00991813	0.159228	0.232596	685	0.261551	300162	0.23253
N14_ENDOMETRIOSIS_INTESTINE	Endometriosis of intestine	XIV Diseases of the genitourinary system (N14_)	0.0101004	-0.252653	0.233666	298	0.18963	94394	0.233805
C3_BREAST_HER2NEG_EXALLC	Malignant neoplasm of breast, HER2-negative (controls excluding all cancers)	II Neoplasms, from cancer register (ICD-O-3)	0.0104409	0.0424283	0.231955	11997	0.237312	137507	0.231488
H7_USEOFEYEANTIALLERGENS	Use of eye-antiallergens (taken as indicator of allergic/atopic conjunctivitis)	VII Diseases of the eye and adnexa (H7_)	0.0106329	-0.0361469	0.232565	14954	0.226638	285087	0.232876
GIANT_CELL_TEMP_ARTERITIS	Giant cell arteritis with polymyalgia rheumatica	Rheuma endpoints	0.0108039	0.157264	0.232637	685	0.261551	307855	0.232572
C3_FEMALE_GENITAL_NAS	Malignant neoplasm of other and unspecified female genital organs	II Neoplasms, from cancer register (ICD-O-3)	0.0109628	0.292834	0.23227	172	0.293639	173574	0.232209
M13_ARTHROSIS_KNEE_PRIM_ICD10	Gonarthrosis,primary	XIII Diseases of the musculoskeletal system and connective tissue (M13_)	0.0109878	-0.0264726	0.232603	30904	0.228598	278250	0.233048
C3_MESTOTHEL_SOFTTISSUE_EXALLC	Melignant neoplasm of mesothelium and soft tissue (controls excluding all cancers)	II Neoplasms, from cancer register (ICD-O-3)	0.0109933	0.153451	0.232339	779	0.25751	238678	0.232257
O15_PREG_BIRTH_PUERP	Pregnancy, childbirth and the puerperium	XV Pregnancy, childbirth and the puerperium (O15_)	0.0112264	-0.0219973	0.23227	116466	0.231398	57280	0.234041
O15_PREECLAMPS	Pre-eclampsia	XV Pregnancy, childbirth and the puerperium (O15_)	0.0112922	-0.0594936	0.231988	5265	0.222776	160670	0.23229
DM_RETINA_PROLIF	Proliferative diabetic retinopathy	Diabetes endpoints	0.011317	0.0502937	0.232566	7349	0.240593	296912	0.232368
Z21_PERSONAL_HISTORY_MALIG_NEOPLASM	Personal history of malignant neoplasm	XXI Factors influencing health status and contact with health services (Z21_)	0.0116083	0.166557	0.232539	597	0.259034	270158	0.232481
C3_MESTOTHEL_SOFTTISSUE	Melignant neoplasm of mesothelium and soft tissue	II Neoplasms, from cancer register (ICD-O-3)	0.0116303	0.152067	0.232603	779	0.25751	308375	0.23254
K11_FUNCDYSP	Functional dyspepsia	XI Diseases of the digestive system (K11_)	0.0116584	-0.0526748	0.232855	6666	0.221686	265354	0.233136
H7_RETINALDISOTH	Other retinal disorders	VII Diseases of the eye and adnexa (H7_)	0.0117972	0.0335538	0.232758	17371	0.237559	284826	0.232465
M13_PALINDROMIC	Palindromic rheumatism	XIII Diseases of the musculoskeletal system and connective tissue (M13_)	0.0118345	-0.278758	0.233155	225	0.184157	202617	0.233209
H8_EXT_NONINF	Acute otitis externa, noninfective	VIII Diseases of the ear and mastoid process (H8_)	0.0119517	-0.226123	0.232639	346	0.193625	301978	0.232684
ST19_POISO_NARCOT_PSYCHOD_HALLUCINOG	Poisoning by narcotics and psychodysleptics [hallucinogens]	XIX Injury, poisoning and certain other consequences of external causes (ST19_)	0.012384	0.204281	0.232554	371	0.277501	302117	0.232499
Q17_CLEFT_PALATE_OR_LIP_AND_PALATE	Cleft lip and cleft lip and palate	XVII Congenital malformations, deformations and chromosomal abnormalities (Q17)	0.0128555	-0.337165	0.232611	151	0.168744	308563	0.232642
M13_KNEEDERANGEMENTS	Internar derangement of knee	XIII Diseases of the musculoskeletal system and connective tissue (M13_)	0.013119	-0.0266768	0.232725	28554	0.229291	202617	0.233209
K11_PSC_COLITIS	Colitis, primary sclerosing	XI Diseases of the digestive system (K11_)	0.0131344	0.244278	0.23262	291	0.2748	307923	0.232581
K11_PULC	Peptic ulcer	XI Diseases of the digestive system (K11_)	0.0132248	-0.280295	0.233095	217	0.182579	265354	0.233136
N14_VAGINAL_LSIL	LSIL lesion of the vagina	XIV Diseases of the genitourinary system (N14_)	0.0133709	0.238029	0.23227	258	0.281122	173488	0.232197
O15_DELIV_MULTIP	Multiple delivery	XV Pregnancy, childbirth and the puerperium (O15_)	0.0134205	-0.0981652	0.232383	1841	0.215111	79588	0.232782
C3_ALL	Acute lymphocytic leukaemia	II Neoplasms, from cancer register (ICD-O-3)	0.0135245	0.323659	0.232603	125	0.303843	309029	0.232574
K11_CHOLANGI_STRICT	Cholangitis (primary sclerosing, PSC), with reimbursement 202	Gastrointestinal endpoints	0.0136461	0.213443	0.232343	376	0.269634	292944	0.232295
C3_ALL_EXALLC	Acute lymphocytic leukaemia (controls excluding all cancers)	II Neoplasms, from cancer register (ICD-O-3)	0.0138931	0.322342	0.232294	125	0.303843	238678	0.232257
N14_FEMALEGENNONINF	Noninflammatory disorders of female genital tract	XIV Diseases of the genitourinary system (N14_)	0.0142108	-0.020308	0.23227	79352	0.230443	94394	0.233805
ASTHMA_SEPTICHE_PNEUMONIA	Pneumonia derived septichemia	Asthma and related endpoints	0.0148399	-0.152609	0.232555	720	0.204251	292145	0.232625
SEPTICHE_PNEUMONIA	Pneumonia derived septichemia	Interstitial lung disease endpoints	0.0148399	-0.152609	0.232555	720	0.204251	292145	0.232625
F5_PERSMOOD	Persistent mood disorders	V Mental and behavioural disorders (F5_)	0.0149931	-0.0561614	0.23261	5463	0.225736	271380	0.232748
H7_CORNEALOEDEMA	Other corneal oedema	VII Diseases of the eye and adnexa (H7_)	0.0153918	-0.390576	0.23252	107	0.158988	294514	0.232547
G6_SLEEPDISOTH	Other sleepdisorders	VI Diseases of the nervous system (G6_)	0.0157264	-0.0828565	0.232794	2418	0.218424	243503	0.232936
E4_DMNASNASCOMP	Unspecified diabetes with multiple/unspecified complications	IV Endocrine, nutritional and metabolic diseases (E4_)	0.0158187	-0.145187	0.23238	783	0.206205	255466	0.23246
K11_PSC_COLITIS_STRICT	Colitis, primary sclerosing, strict definition	XI Diseases of the digestive system (K11_)	0.0160457	0.271779	0.232615	221	0.280321	307923	0.232581
E4_DM1NEU	Type 1 diabetes with neurological complications	IV Endocrine, nutritional and metabolic diseases (E4_)	0.0168597	0.137239	0.232535	867	0.254475	255466	0.23246
I9_RBBB	Right bundle-branch block	IX Diseases of the circulatory system (I9_)	0.0169274	0.150702	0.232767	718	0.257253	218984	0.232687
N14_ENDOMETRIOSIS_OVARY	Endometriosis of ovary	XIV Diseases of the genitourinary system (N14_)	0.0171558	-0.0603194	0.233307	4648	0.223199	94394	0.233805
R18_OTHER_ABNORMAL_IMMUNOL_FINDI_SERUM	Other abnormal immunological findings in serum	XVIII Symptoms, signs and abnormal clinical and laboratory findings, not elsewhere classified (R18_)	0.0173093	-0.205641	0.232491	378	0.194221	297969	0.23254
Z21_ROUTI_GENERAL_HEALTH_CHECK_DEFIN_SUBPO	Routine general health check-up of defined subpopulation	XXI Factors influencing health status and contact with health services (Z21_)	0.0174759	0.175219	0.232775	520	0.267986	158720	0.232659
C3_BREAST_HER2NEG	Malignant neoplasm of breast, HER2-negative	II Neoplasms, from cancer register (ICD-O-3)	0.0174888	0.0386176	0.232264	11997	0.237312	161747	0.231889
DM_RETINOPATHY	Diabetic retinopathy	Diabetes endpoints	0.0182553	0.0367909	0.232849	12242	0.238316	289034	0.232617
M13_ARTHROSIS	Arthrosis	XIII Diseases of the musculoskeletal system and connective tissue (M13_)	0.0182886	-0.0201642	0.232529	56573	0.230094	202617	0.233209
CD2_BENIGN_BONE_LOWER_JAW	Benign neoplasm: Lower jaw bone	II Neoplasms from hospital discharges (CD2_)	0.0184035	0.427999	0.232603	85	0.30782	309069	0.232583
STILL_ADULT	Adult-onset Still disease	Rheuma endpoints	0.0186763	0.439106	0.232544	81	0.307892	281678	0.232522
DM_RETINOPATHY_EXMORE	Diabetic retinopathy (more control exclusions)	Diabetes endpoints	0.019059	0.0368778	0.232622	12242	0.238316	251426	0.232345
M13_OTHERJOINT	Other joint disorders	XIII Diseases of the musculoskeletal system and connective tissue (M13_)	0.0192057	-0.0181284	0.232585	64416	0.230621	202617	0.233209
CD2_BENIGN_BONE_LOWER_JAW_EXALLC	Benign neoplasm: Lower jaw bone (controls excluding all cancers)	II Neoplasms from hospital discharges (CD2_)	0.0193598	0.424858	0.232245	85	0.30782	248630	0.232219
HERING_BILATERAL	Inguinal hernia, bilateral	XI Diseases of the digestive system (K11_)	0.0199022	-0.0826463	0.23248	2292	0.218319	266891	0.232601
M13_POLYARTHRITIS	Polyarthritis, unspecified	XIII Diseases of the musculoskeletal system and connective tissue (M13_)	0.0199499	0.138338	0.233312	792	0.25944	202617	0.233209
KNEE_ARTHROSIS	Gonarthrosis [arthrosis of knee](FG)	Rheuma endpoints	0.0202993	-0.0235667	0.232378	34417	0.229101	238484	0.232851
C3_LIP_ORAL_PHARYNX_EXALLC	Malignant neoplasm of lip, oral cavity and pharynx (controls excluding all cancers)	II Neoplasms, from cancer register (ICD-O-3)	0.0205769	0.109664	0.232342	1283	0.248222	238678	0.232257
CD2_BENIGN_RETINA_EXALLC	Benign neoplasm: Retina (controls excluding all cancers)	II Neoplasms from hospital discharges (CD2_)	0.020584	0.38617	0.232255	101	0.302038	248627	0.232226
E4_GOITRENOD	Nontoxic single thyroid nodule	IV Endocrine, nutritional and metabolic diseases (E4_)	0.0206196	-0.0968429	0.232525	1634	0.213082	263704	0.232646
K11_UC_STRICT_PSC	Ulcerative colitis (strict) with PSC	Gastrointestinal endpoints	0.0206229	0.300476	0.232558	167	0.284466	299538	0.23253
K11_ORAL_LEUCOPLAC_RELAT	Oral leucoplacia and related diseases	XI Diseases of the digestive system (K11_)	0.0211739	0.111484	0.232603	1214	0.250464	307940	0.232533
C3_VULVA_EXALLC	Malignant neoplasm of vulva (controls excluding all cancers)	II Neoplasms, from cancer register (ICD-O-3)	0.0211743	0.267569	0.231562	204	0.281892	137507	0.231488
N14_GENITOURINARY	Genitourinary diseases	XIV Diseases of the genitourinary system (N14_)	0.021252	-0.014803	0.232603	152751	0.23099	156403	0.234179
G6_MYOMUSCINOTH	Disorders of myonerural junction and muscle in diseases in classifeid elsewhere	VI Diseases of the nervous system (G6_)	0.0214763	0.307456	0.232603	158	0.284562	306543	0.232576
M13_GIANTCELL	Giant cell arteritis	XIII Diseases of the musculoskeletal system and connective tissue (M13_)	0.0217801	0.140514	0.23259	759	0.256473	300162	0.23253
M13_HAMMERTOE	Other hammer toe(s) (acquired)	XIII Diseases of the musculoskeletal system and connective tissue (M13_)	0.0219907	-0.059069	0.23301	4480	0.223979	202617	0.233209
CD2_BENIGN_RETINA	Benign neoplasm: Retina	II Neoplasms from hospital discharges (CD2_)	0.0220435	0.381488	0.232603	101	0.302038	309053	0.232581
M13_TROCHANTERICBURSITIS	Trochanteric bursitis	XIII Diseases of the musculoskeletal system and connective tissue (M13_)	0.0230776	0.0769673	0.232667	2490	0.247896	231460	0.232503
L12_URTICARIAERYTHEMA	Urticaria and erythema	XII Diseases of the skin and subcutaneous tissue (L12_)	0.0232049	0.0393353	0.232603	9663	0.239889	299491	0.232368
Z21_CARE_INVOLVI_DIALY	Care involving dialysis	XXI Factors influencing health status and contact with health services (Z21_)	0.0236739	0.0921411	0.233232	1712	0.248597	268560	0.233134
C3_OVARY_EXALLC	Malignant neoplasm of ovary (controls excluding all cancers)	II Neoplasms, from cancer register (ICD-O-3)	0.0238858	0.111051	0.231646	1184	0.250035	137507	0.231488
M13_ARTHROSIS_INCLAVO	Artrosis, including avohilmo	XIII Diseases of the musculoskeletal system and connective tissue (M13_)	0.0240138	-0.017294	0.232603	73457	0.230732	235697	0.233186
C3_VULVA	Malignant neoplasm of vulva	II Neoplasms, from cancer register (ICD-O-3)	0.0245527	0.263462	0.23227	204	0.281892	173542	0.232211
H8_VESTIFUNCNAS	Other/unspecified disorders of vestibular function	VIII Diseases of the ear and mastoid process (H8_)	0.0247697	-0.14964	0.232691	637	0.20466	295280	0.232751
I9_CARDMPRI	Cardiomyopathies, Primary/intrinsic	IX Diseases of the circulatory system (I9_)	0.0251316	0.0671391	0.232885	3238	0.246263	218984	0.232687
I9_CARDMYOHYP	Cardiomyopathy, Hypertrophic obstructive	IX Diseases of the circulatory system (I9_)	0.0251727	0.179869	0.232752	433	0.265892	218984	0.232687
M13_MENISCUSDERANGEMENTS	Meniscus derangement	XIII Diseases of the musculoskeletal system and connective tissue (M13_)	0.0253916	-0.0284169	0.232836	19622	0.228985	202617	0.233209
E4_HYPERLIPMIX	Mixed hyperlipidaemia	IV Endocrine, nutritional and metabolic diseases (E4_)	0.0258905	0.129024	0.232682	849	0.253618	269572	0.232616
Z21_PROBL_RELATED_HOUSI_ECONO_CIRCUMSTANC	Problems related to housing and economic circumstances	XXI Factors influencing health status and contact with health services (Z21_)	0.0262561	-0.221396	0.232676	281	0.197781	301545	0.232708
O15_PRE_OR_ECLAMPSIA	Pre-eclampsia or eclampsia	XV Pregnancy, childbirth and the puerperium (O15_)	0.0262688	-0.0500624	0.232023	5731	0.224545	160670	0.23229
C3_SMALL_INTESTINE_EXALLC	Malignant neoplasm of small intestine (controls excluding all cancers)	II Neoplasms, from cancer register (ICD-O-3)	0.0263021	0.184436	0.232309	411	0.262764	238678	0.232257
I9_VARICVESOTH	Varicose veins of other sites	IX Diseases of the circulatory system (I9_)	0.0267769	-0.0974322	0.232825	1469	0.213697	267090	0.23293
FEMINGHER_BILATERAL	Inguinal or femoral hernia, bilateral	XI Diseases of the digestive system (K11_)	0.0273325	-0.0775352	0.232485	2339	0.219277	266891	0.232601
E4_DMNASOTHCOMP	Unspecified diabetes with other specified complications	IV Endocrine, nutritional and metabolic diseases (E4_)	0.0281404	-0.345206	0.23243	113	0.163717	255466	0.23246
FG_CARDMYO	Cardiomyopathy (excluding other)	Cardiometabolic endpoints	0.0288549	0.0644634	0.232844	3341	0.245704	225036	0.232653
AB1_SCARLET_FEVER	Scarlet fever	I Certain infectious and parasitic diseases (AB1_)	0.0288735	-0.289887	0.232587	155	0.181164	276179	0.232616
H7_HORDEOLUM	Hordeolum and other deep inflammation of eyelid	VII Diseases of the eye and adnexa (H7_)	0.0291233	-0.118023	0.232385	958	0.213232	285029	0.23245
M13_SACROILIITIS	Sacroiliitis, not elsewhere classified	XIII Diseases of the musculoskeletal system and connective tissue (M13_)	0.0296006	0.113952	0.232063	1029	0.25333	227388	0.231966
I9_HEARTFAIL_AND_HYPERTCARDIOM	Heart failure and hypertrophic cardiomyopathy	Cardiometabolic endpoints	0.029619	0.201677	0.232596	326	0.270113	308346	0.232556
F5_DEPRESSIO	Depression	V Mental and behavioural disorders (F5_)	0.029924	-0.0217153	0.232574	33812	0.231178	271380	0.232748
L12_NAIL_DYSTROPHY	Nail dystrophy	XII Diseases of the skin and subcutaneous tissue (L12_)	0.0300324	0.322086	0.232527	127	0.288776	297544	0.232503
C3_CERVIX_UTERI_EXALLC	Malignant neoplasm of cervix uteri (controls excluding all cancers)	II Neoplasms, from cancer register (ICD-O-3)	0.0311329	0.0713822	0.231714	2615	0.243605	137507	0.231488
CD2_BENIGN_ANUS_ANAL_CANAL	Benign neoplasm: Anus and anal canal	II Neoplasms from hospital discharges (CD2_)	0.0317527	-0.151972	0.232603	567	0.204008	308587	0.232656
K11_PARODON_OPER_DENTAL_OPER_EARLY	Parodontitis, under 40 years and operation codes	XI Diseases of the digestive system (K11_)	0.0323832	-0.0973963	0.233507	1379	0.216949	148624	0.233661
ST19_SEQUEL_OTHER_UNSPE_EFFEC_EXTER_CAUSES1	Sequelae of other and unspecified effects of external causes	XIX Injury, poisoning and certain other consequences of external causes (ST19_)	0.0323832	-0.38511	0.232592	86	0.162791	303336	0.232612
C3_LIP_ORAL_PHARYNX	Malignant neoplasm of lip, oral cavity and pharynx	II Neoplasms, from cancer register (ICD-O-3)	0.0324272	0.10076	0.232603	1283	0.248222	307871	0.232538
G6_FEMLAPOP	Lesion of lateral popliteal nerve	VI Diseases of the nervous system (G6_)	0.0324586	-0.11412	0.232537	991	0.212447	273097	0.23261
R18_ABNORMAL_FINDI_SECRE_SMEARS_CERVIX_UTERI_VAGINA_VULVA	Abnormal findings in secretions and smears from cervix uteri vagina vulva	XVIII Symptoms, signs and abnormal clinical and laboratory findings, not elsewhere classified (R18_)	0.0327054	0.0326863	0.232627	12986	0.238586	293878	0.232364
J10_VASOALLERRHIN	Vasomotor and allergic rhinitis	X Diseases of the respiratory system (J10_)	0.0327574	-0.0349579	0.232376	11069	0.227607	234924	0.232601
F5_MOOD	Mood [affective] disorders	V Mental and behavioural disorders (F5_)	0.0328859	-0.0204476	0.232603	37774	0.231561	271380	0.232748
KRA_PSY_MOOD	Mood disorders	Psychiatric endpoints from Katri R√§ikk√∂nen	0.0333012	-0.020411	0.232603	37733	0.231548	271421	0.23275
H7_EYELIDDIS	Other disorders of eyelid	VII Diseases of the eye and adnexa (H7_)	0.0334565	0.0355398	0.232693	10733	0.239152	285029	0.23245
K11_PARODON_DENTAL_OPER_EARLY	Parodontitis, under 40 years and operation codes	XI Diseases of the digestive system (K11_)	0.0335336	-0.0967836	0.233507	1378	0.217106	148625	0.233659
AB1_WHOOPCOUGH	Whooping cough	I Certain infectious and parasitic diseases (AB1_)	0.0336426	-0.311138	0.232588	128	0.172825	276179	0.232616
N14_OVARYCYST	Ovarian cyst	XIV Diseases of the genitourinary system (N14_)	0.0336643	-0.030567	0.233163	16119	0.229408	94394	0.233805
Z21_ANKLE_FOOT	Ankle and foot	XXI Factors influencing health status and contact with health services (Z21_)	0.0338946	-0.280313	0.232601	165	0.176209	308209	0.232631
N14_FEMALE_GENITAL_DYSPLASIA_ALL	All dysplastic lesions of the cervix uteri, vagina or vulva	XIV Diseases of the genitourinary system (N14_)	0.0342941	0.0437727	0.23227	6862	0.240113	166884	0.231947
C3_SMALL_INTESTINE	Malignant neoplasm of small intestine	II Neoplasms, from cancer register (ICD-O-3)	0.0348065	0.174642	0.232603	411	0.262764	308743	0.232563
J10_SINUSITIS	Acute sinusitis	X Diseases of the respiratory system (J10_)	0.0354332	-0.0285506	0.232656	16240	0.22915	255610	0.232879
PRIM_KNEEARTHROSIS	Primary gonarthrosis, bilateral	Rheuma endpoints	0.0359501	-0.0324313	0.232809	12896	0.227837	274737	0.233042
VWXY20_FALL_SAME_LEVEL	Fall on same level	XX External causes of morbidity and mortality (VWXY20_)	0.0361918	-0.133331	0.233334	697	0.211149	229223	0.233401
K11_LIP_ORAL_MUCOSA	Other diseases of lip and oral mucosa	XI Diseases of the digestive system (K11_)	0.0370843	0.0588024	0.233218	3604	0.241849	220537	0.233077
CD2_BENIGN_ANUS_ANAL_CANAL_EXALLC	Benign neoplasm: Anus and anal canal (controls excluding all cancers)	II Neoplasms from hospital discharges (CD2_)	0.0374645	-0.147642	0.232217	567	0.204008	248357	0.232281
CD2_BENIGN_PARATHYROID	Benign neoplasm: Parathyroid gland	II Neoplasms from hospital discharges (CD2_)	0.03766	-0.251413	0.232603	192	0.188174	308962	0.232631
N14_BARTHOCYS	Cyst of Bartholin Gland	XIV Diseases of the genitourinary system (N14_)	0.0377138	-0.121517	0.232396	825	0.212202	156724	0.232502
N14_FEMGENPROL	Female genital prolapse	XIV Diseases of the genitourinary system (N14_)	0.0378591	-0.0340527	0.233181	13420	0.228793	94394	0.233805
C3_RETROPERITONEUM_PERITONEUM_EXALLC	Malignant neoplasm of retroperitoneum and peritoneum (controls excluding all cancers)	II Neoplasms, from cancer register (ICD-O-3)	0.0379988	0.336714	0.232281	108	0.285966	238678	0.232257
CD2_BENIGN_OTHERDIGESTIVE_EXALLC	Benign neoplasm of other and ill-defined parts of digestive system (controls excluding all cancers)	II Neoplasms from hospital discharges (CD2_)	0.038499	0.0579862	0.232314	3689	0.240505	246337	0.232191
C3_OVARY	Malignant neoplasm of ovary	II Neoplasms, from cancer register (ICD-O-3)	0.0385478	0.10124	0.23227	1184	0.250035	172562	0.232148
H8_EXT_CHOL	Cholesteatoma of external ear	VIII Diseases of the ear and mastoid process (H8_)	0.0393215	0.311982	0.232706	122	0.289312	301978	0.232684
M13_PANNICULITISNAS	Panniculitis, unspecified	XIII Diseases of the musculoskeletal system and connective tissue (M13_)	0.0395494	0.241334	0.232542	204	0.276596	231460	0.232503
N14_FEMALE_GENITAL_HSIL	HSIL lesion of the cervix uteri, vagina or vulva	XIV Diseases of the genitourinary system (N14_)	0.0398878	0.052672	0.23227	4397	0.241697	169349	0.232025
C3_VAGINA	Malignant neoplasm of vagina	II Neoplasms, from cancer register (ICD-O-3)	0.0399678	0.376319	0.23227	84	0.297619	173662	0.232238
G6_HCOBSTR	Obstructive hydrocephalus	VI Diseases of the nervous system (G6_)	0.040479	-0.207	0.232607	275	0.196036	307996	0.232639
C3_LUNG_NONSMALL_EXALLC	Non-small cell lung cancer (controls excluding all cancers)	II Neoplasms, from cancer register (ICD-O-3)	0.0406677	0.0640778	0.232363	3005	0.240796	238678	0.232257
Q17_PHAKOMATOSES_NOT_ELSEW_CLASSIFIED	Phakomatoses, not elsewhere classified	XVII Congenital malformations, deformations and chromosomal abnormalities (Q17)	0.0407915	0.225205	0.23266	228	0.278087	307206	0.232627
H7_PRESBYOPIA	Presbyopia	VII Diseases of the eye and adnexa (H7_)	0.0408809	-0.122516	0.232471	778	0.212919	297342	0.232522
K11_CHOLELITH	Cholelithiasis	XI Diseases of the digestive system (K11_)	0.0412496	-0.0218329	0.232556	28733	0.227727	273442	0.233064
J10_UPPERINFEC	Acute upper respiratory infections	X Diseases of the respiratory system (J10_)	0.0417859	-0.0165446	0.232603	53544	0.231289	255610	0.232879
N14_CERVICAL_DYSPLASIA_ALL	All dysplastic lesions of the cervix uteri	XIV Diseases of the genitourinary system (N14_)	0.0421405	0.0450826	0.23227	5924	0.240468	167822	0.23198
E4_MALNUTRITION	Malnutrition	IV Endocrine, nutritional and metabolic diseases (E4_)	0.0423643	-0.188726	0.232603	324	0.200514	308830	0.232637
C3_RETROPERITONEUM_PERITONEUM	Malignant neoplasm of retroperitoneum and peritoneum	II Neoplasms, from cancer register (ICD-O-3)	0.0428302	0.32848	0.232603	108	0.285966	309046	0.232585
R18_ABNORMALITI_HEART_BEAT	Abnormalities of heart beat	XVIII Symptoms, signs and abnormal clinical and laboratory findings, not elsewhere classified (R18_)	0.042841	0.0362875	0.2327	9197	0.238335	223726	0.232468
N14_ABNORMALBLEED	Other abnormal uterine and caginal bleeding	XIV Diseases of the genitourinary system (N14_)	0.043018	-0.0404684	0.233135	8494	0.225689	94394	0.233805
L12_URTICARIA	Urticaria	XII Diseases of the skin and subcutaneous tissue (L12_)	0.0435452	0.038933	0.232552	7759	0.239635	299491	0.232368
DRY_AMD	Dry age-related macular degeneration (includes geographic atrophy)	VII Diseases of the eye and adnexa (H7_)	0.0438177	0.0615615	0.231291	4151	0.242894	24409	0.229317
H7_HETEROPHORIA	Heterophoria	VII Diseases of the eye and adnexa (H7_)	0.043841	0.0826514	0.232625	1660	0.251058	297342	0.232522
Z21_ADJUS_MANAG_IMPLANTNTED_DEVICE	Adjustment and management of implanted device	XXI Factors influencing health status and contact with health services (Z21_)	0.0438682	-0.0624889	0.232979	3028	0.219232	268560	0.233134
Z21_PRESENCE_OTH_FUNCTIONAL_IMPLANTNTS	Presence of other functional implants	XXI Factors influencing health status and contact with health services (Z21_)	0.0443241	0.030585	0.232663	13938	0.236191	270158	0.232481
K11_ORAL	Diseases of oral cavity, salivary glands and jaws	XI Diseases of the digestive system (K11_)	0.0445759	-0.0134826	0.232603	88617	0.231425	220537	0.233077
ST19_CONTU_ANKLE	Contusion of ankle	XIX Injury, poisoning and certain other consequences of external causes (ST19_)	0.0447095	0.126734	0.232628	707	0.254938	290508	0.232574
ASTHMA_ALLERG_EXMORE	Asthma and allergy (more control exclusions)	Asthma and related endpoints	0.0447713	-0.0508792	0.232672	4512	0.225378	175182	0.23286
F5_OTHPER	Other specified and unspecified personality disorders	V Mental and behavioural disorders (F5_)	0.0448663	-0.0677118	0.232492	2557	0.223957	300493	0.232565
VWXY20_TRANSPO_ACCIDENTS	Transport accidents	XX External causes of morbidity and mortality (VWXY20_)	0.0448663	0.207439	0.23263	259	0.27395	306875	0.232595
CD2_BENIGN_PARATHYROID_EXALLC	Benign neoplasm: Parathyroid gland (controls excluding all cancers)	II Neoplasms from hospital discharges (CD2_)	0.0448663	-0.24333	0.232225	192	0.188174	248557	0.232259
M13_CERVICOCRANSDR	Cervicocranial syndrome	XIII Diseases of the musculoskeletal system and connective tissue (M13_)	0.0448663	-0.0704119	0.231878	2281	0.223061	227388	0.231966
Q17_CLEFT_LIP_AND_PALATE	Cleft lip and palate	XVII Congenital malformations, deformations and chromosomal abnormalities (Q17)	0.0448663	-0.304255	0.232611	121	0.177524	308593	0.232632
C3_VAGINA_EXALLC	Malignant neoplasm of vagina (controls excluding all cancers)	II Neoplasms, from cancer register (ICD-O-3)	0.0448663	0.347638	0.231528	84	0.297619	137507	0.231488
E4_THYROIDITACU	Acute thyroiditis	IV Endocrine, nutritional and metabolic diseases (E4_)	0.0448663	0.3468	0.232668	91	0.296488	263704	0.232646
ASTHMA_ALLERG	Asthma and allergy	Asthma and related endpoints	0.0448663	-0.0501958	0.232497	4512	0.225378	180942	0.232675
N14_ACUTENEPHRITIC	Acute nephritic syndrome	XIV Diseases of the genitourinary system (N14_)	0.0448663	-0.151754	0.232492	471	0.208834	304720	0.232529
C3_CERVIX_UTERI	Malignant neoplasm of cervix uteri	II Neoplasms, from cancer register (ICD-O-3)	0.0448663	0.0652038	0.23227	2615	0.243605	171131	0.232096
O15_DELIVERY_PROXY	Delivery, wide proxy	XV Pregnancy, childbirth and the puerperium (O15_)	0.0448663	-0.0165115	0.23227	106064	0.23148	67682	0.233507
Q17_OTHER_CONGEN_MALFO_HEART	Other congenital malformations of heart	XVII Congenital malformations, deformations and chromosomal abnormalities (Q17)	0.0448663	-0.288484	0.232497	128	0.183594	305910	0.232517
G6_CERCYST	Cerebral cysts	VI Diseases of the nervous system (G6_)	0.0448663	0.0970639	0.232712	1146	0.251282	288919	0.232639
* Restricted to findings with a p-value < 0.05
