# Supplementary material for: Multi-ancestry GWAS analysis identifies two novel loci associated with diabetic eye disease and highlights APOL1 as a high risk locus in patients with diabetic macular edema
Source: PLoS Genet. 2023 Aug 16;19(8):e1010609. doi: 10.1371/journal.pgen.1010609 (PMC10461827; doi:10.1371/journal.pgen.1010609)
Supplement: S9 Table — (XLSX) [file pgen.1010609.s009.xlsx]

## Sheet: Sheet1
Supplemental Table 9: Summary statistics for GWAS Catalog hits for diabetic retinopathy and diabetic macular edema
			GWAS Catalog								Discovery Meta-Analysis		EUR				AFR				AMR				EAS
SNP	CHR	BP	PMID	ACCESSION	DISEASE	GC_EA	GC_EAF	GC_OR_or_Beta	GC_P	A1	Meta_OR	Meta_P	DME maf	Ctrl maf	OR	P	DME maf	Ctrl maf	OR	P	DME maf	Ctrl maf	OR	P	DME maf	Ctrl maf	OR	P
rs3007729	1	18468761	21441570	GCST001017	DR	T	0.65	1.35	5e-06	C	0.9973	0.979	0.3795	0.3635	1.08	0.1648	0.4596	0.4126	1.273	0.1533	0.343	0.3988	0.7358	0.1086	0.6193	0.6168	0.8404	0.3764
rs1414474	1	34197810	30487263	GCST007289	Proliferative DR (vs NPDR and no DR)	?	NR	1.6	1e-07	G	1.1021	0.611	0.2275	0.2277	1.028	0.6615	0.2475	0.1476	1.915	0.001074	0.1977	0.1745	1.102	0.656	0.06818	0.1382	0.541	0.0734
rs61811867	1	154802768	30487263	GCST007291	Proliferative DR (vs no DR)	?	NR	NA	1e-06	T	1.0072	0.9126	0.1596	0.1568	1.008	0.9127	0.05556	0.04155	1.271	0.5238	0.08721	0.08504	0.9238	0.7889	0.1875	0.1966	0.9667	0.8801
rs1342038	1	173332377	21441570	GCST001017	DR	G	0.64	1.49	4e-06	A	1.0167	0.7281	0.4071	0.3957	1.033	0.5426	0.4394	0.49	0.7911	0.163	0.5058	0.522	0.9499	0.7744	0.625	0.5584	1.234	0.2625
rs72740408	1	191136701	31482010	GCST008668	Proliferative DR	A	0.03	1.52	2e-08	A	0.9419	0.7523	0.2486	0.2495	0.9941	0.9234	0.01515	0.04155	0.3727	0.1168	0.1686	0.2258	0.675	0.08552	0.2216	0.1667	1.57	0.04587
rs7533141	1	217543535	30487263	GCST007289	Proliferative DR (vs NPDR and no DR)	?	NR	1.47	3e-07	T	0.9156	0.07558	0.3951	0.4209	0.898	0.04739	0.5606	0.5602	1.022	0.8933	0.2151	0.2023	1.067	0.7649	0.07386	0.0812	0.8134	0.5768
rs11488711	1	229105486	30487263	GCST007289	Proliferative DR (vs NPDR and no DR)	?	NR	1.42857	1e-06	T	0.962	0.7734	0.1174	0.1157	1.043	0.6061	0.2222	0.1777	1.367	0.1334	0.1163	0.154	0.7385	0.232	0.1705	0.2194	0.6833	0.1139
rs10910200	1	233508110	21441570	GCST001017	DR	G	0.25	1.35	6e-06	G	1.019	0.7316	0.2427	0.2285	1.079	0.2161	0.2626	0.2966	0.8462	0.3729	0.09884	0.1364	0.6444	0.1175	0.2955	0.312	0.8613	0.4549
rs10927101	1	244010570	21441570	GCST001017	DR	A	0.38	1.33	2e-06	A	0.9855	0.7628	0.375	0.3804	0.9675	0.5491	0.5303	0.5215	1.102	0.5572	0.4942	0.4589	1.203	0.2989	0.6364	0.6667	0.8386	0.3619
rs476141	1	244013122	21441570	GCST001017	DR	A	0.51	1.37	1e-07	T	0.9865	0.7801	0.5005	0.4982	1.008	0.8859	0.1717	0.2092	0.7967	0.3106	0.4535	0.5029	0.7754	0.1536	0.2784	0.2578	1.185	0.4098
rs10199521	2	2515741	21441570	GCST001017	DR	T	0.22	1.46	3e-06	T	0.9649	0.7781	0.2269	0.2085	1.141	0.0365	0.202	0.2679	0.6611	0.04255	0.157	0.1613	0.9782	0.9276	0.3011	0.3105	1.002	0.9926
rs10432638	2	23979642	30487263	GCST007292	DR (all NPDR and PDR)	?	NR	1.1236	8e-06	A	0.9606	0.4209	0.3751	0.3875	0.9378	0.2363	0.08586	0.06447	1.713	0.08931	0.7093	0.7229	0.9824	0.929	0.6023	0.594	1.03	0.8777
rs2037601	2	195417334	30487263	GCST007289	Proliferative DR (vs NPDR and no DR)	?	NR	1.44	2e-06	C	1.096	0.06583	0.3274	0.3122	1.06	0.3008	0.7273	0.6562	1.394	0.07245	0.343	0.3372	1.065	0.7364	0.4091	0.3533	1.307	0.1773
rs4129798	3	18239506	30487263	GCST007291	Proliferative DR (vs no DR)	?	NR	1.81818	2e-06	T	1.0452	0.7355	0.3647	0.3334	1.199	0.001048	0.2222	0.2436	0.8566	0.4342	0.5814	0.6569	0.7807	0.1739	0.8523	0.7877	1.458	0.1224
rs12630354	3	31459627	33607655	GCST012174	DR in type 2 diabetes	T	0.411	1.16	7e-10	T	0.9902	0.8563	0.2527	0.2475	0.992	0.8952	0.09091	0.09312	1.101	0.7378	0.2965	0.2713	1.17	0.4016	0.3068	0.3547	0.748	0.1605
rs13064954	3	157136953	21441570	GCST001017	DR	G	0.04	1.02	7e-07	A	1.043	0.8262	0.03203	0.04265	0.7231	0.02531	0.1566	0.1304	1.185	0.4679	0.1512	0.11	1.586	0.07293	0.07955	0.0755	0.9886	0.9712
rs9866141	3	157232790	21441570	GCST001017	DR	T	0.04	1.02	9e-07	T	1.1121	0.7033	0.03261	0.04187	0.7598	0.05662	0.0303	0.03868	0.9192	0.8614	0.1628	0.09238	2.207	0.002952	0.07955	0.07265	0.9938	0.9841
rs6763376	3	167886331	30487263	GCST007290	DR (moderate NPDR and PDR)	?	NR	1.57	4e-06	A	1.0317	0.5338	0.3925	0.3706	1.074	0.191	0.803	0.8496	0.6355	0.0453	0.3488	0.3402	0.9151	0.6373	0.1364	0.1624	0.9787	0.9379
rs34766496	4	35995088	31958309	GCST009840	DR in type 2 diabetes	A	NR	2.3	4e-06	A	0.7872	0.034	NA	NA	NA	NA	0.399	0.513	0.6423	0.00936	0.7791	0.8191	0.8521	0.4499	0.7727	0.7786	1.001	0.9944
rs2300993	5	109702928	30487263	GCST007292	DR (all NPDR and PDR)	?	NR	1.83	5e-07	A	0.9264	0.2108	0.1757	0.1792	0.9438	0.4023	0.07071	0.0702	1.094	0.7845	0.2209	0.2815	0.7871	0.262	0.608	0.6325	0.8645	0.4489
rs12656571	5	109742339	30487263	GCST007290	DR (moderate NPDR and PDR)	?	NR	1.89	8e-07	A	0.9311	0.2384	0.181	0.1815	0.9564	0.5139	0.06566	0.08023	0.8797	0.7001	0.2209	0.2801	0.7915	0.2725	0.608	0.6311	0.8779	0.492
rs2104455	6	9368285	30487263	GCST007292	DR (all NPDR and PDR)	?	NR	1.57	1e-07	G	1.0445	0.389	0.3708	0.3634	1.066	0.2436	0.202	0.2221	1.011	0.9598	0.1628	0.1642	0.8687	0.5536	0.2045	0.2137	0.9086	0.6718
rs9362054	6	84468550	25364816	GCST002684	DR in type 2 diabetes	T	0.291	1.4	1e-06	T	0.8131	0.1143	0.4479	0.465	0.9565	0.4063	0.5051	0.543	0.787	0.1505	0.2965	0.456	0.5333	0.0007487	0.2727	0.2849	0.9956	0.9825
rs2064196	6	144266047	30487263	GCST007291	Proliferative DR (vs no DR)	?	NR	1.81818	1e-06	T	1.0169	0.7313	0.3777	0.3767	1.014	0.7997	0.7071	0.6862	1.083	0.6664	0.5291	0.5132	1.03	0.8663	0.8125	0.8177	0.9472	0.8177
rs7772697	6	149113975	21441570	GCST001017	DR	T	0.58	1.35	3e-06	C	1.0891	0.07714	0.4452	0.4263	1.067	0.2271	0.5404	0.5244	1.013	0.9385	0.2035	0.1525	1.227	0.3534	0.2614	0.1923	1.542	0.04607
rs11765845	7	28351523	21441570	GCST001017	DR	A	0.29	1.02	7e-06	A	0.9376	0.2214	0.2671	0.2776	0.9385	0.2876	0.4848	0.4914	1.065	0.7018	0.2267	0.2243	1.001	0.9952	0.2443	0.2735	0.6984	0.09446
rs2471299	7	140282956	33607655	GCST012174	DR in type 2 diabetes	A	0.53	1.13	4e-07	A	1.0603	0.2272	0.3388	0.32	1.083	0.1464	0.5909	0.5516	1.164	0.3669	0.5581	0.5953	0.9661	0.8483	0.483	0.5	0.8123	0.2723
rs61741249	7	157516897	30487263	GCST007290	DR (moderate NPDR and PDR)	?	NR	6.25	1e-06	T	0.9227	0.462	0.03692	0.04363	0.9128	0.509	NA	NA	NA	NA	0.1686	0.1906	0.9473	0.8257	0.1534	0.1724	0.9311	0.7835
rs74305293	8	82663134	33607655	GCST012174	DR in type 2 diabetes	T	0.279	1.14	5e-06	T	0.9716	0.7415	0.05863	0.06806	0.8568	0.161	0.0101	0.01146	0.8431	0.8359	0.2733	0.2683	1.174	0.4255	0.2784	0.245	1.261	0.2712
rs74705672	8	132042380	30487263	GCST007291	Proliferative DR (vs no DR)	?	NR	1.44928	1e-06	T	1.1615	0.1246	0.076	0.07099	1.15	0.1652	0.0202	0.01576	1.328	0.6464	0.02326	0.01173	2.097	0.2618	0.01136	0.02422	0.7148	0.6815
rs7861760	9	34368676	33607655	GCST012174	DR in type 2 diabetes	G	0.65	1.14	2e-07	G	1.0772	0.2182	0.1591	0.1483	1.098	0.1995	0.3333	0.2865	1.262	0.2238	0.3547	0.4047	0.8695	0.4279	0.6364	0.6311	1.035	0.859
rs11201335	10	85018443	30487263	GCST007289	Proliferative DR (vs NPDR and no DR)	?	NR	1.3	8e-07	G	0.993	0.9461	NA	NA	NA	NA	0.4343	0.4441	0.9202	0.6189	0.6163	0.6554	0.9134	0.6115	0.5625	0.4972	1.224	0.3057
rs11018670	11	89623460	30178632	GCST006424	Severe DR in type 2 diabetes	G	0.427	1.55	1e-08	G	0.9865	0.7946	0.3645	0.3667	1.003	0.9541	NA	NA	NA	NA	0.1453	0.1921	0.6165	0.05553	0.1136	0.104	1.136	0.6531
rs11575234	12	56350492	30487263	GCST007291	Proliferative DR (vs no DR)	?	NR	1.75439	2e-06	G	1.0898	0.2971	0.07329	0.06483	1.132	0.226	0.5657	0.5301	1.059	0.7253	0.07558	0.08504	0.9196	0.7994	0.03409	0.05128	0.861	0.7586
rs1000708	12	59689707	30487263	GCST007291	Proliferative DR (vs no DR)	?	NR	NA	7e-07	C	1.0977	0.05003	0.4924	0.4793	1.091	0.09954	0.298	0.2436	1.205	0.3009	0.6686	0.651	1.109	0.58	0.5284	0.5128	1.059	0.7625
rs7139352	12	60951968	30487263	GCST007292	DR (all NPDR and PDR)	?	NR	1.46	2e-06	G	1.012	0.8034	0.4386	0.449	0.9585	0.4258	0.7071	0.6461	1.367	0.08118	0.7733	0.7317	1.314	0.1682	0.767	0.745	1.173	0.457
rs1144964	12	68944857	30487263	GCST007289	Proliferative DR (vs NPDR and no DR)	?	NR	1.49254	4e-07	C	1.0059	0.9558	0.3909	0.3528	1.148	0.01025	0.6061	0.6203	0.8751	0.4286	0.3779	0.4267	0.7609	0.1212	0.3977	0.3419	1.19	0.3526
rs1360935	13	54569291	30487263	GCST007290	DR (moderate NPDR and PDR)	?	NR	3.7037	2e-06	G	0.8945	0.6398	NA	NA	NA	NA	0.0202	0.008596	2.163	0.2579	0.05814	0.1026	0.6458	0.2067	0.0625	0.04986	1.003	0.9943
rs9543976	13	75562512	23562823	GCST001977	DR	G	0.3	1.6	7e-06	G	1.0817	0.2064	0.1465	0.1346	1.109	0.172	0.6162	0.5745	1.241	0.2276	0.4593	0.5191	0.8264	0.3085	0.2727	0.2593	1.037	0.8618
rs7332766	13	105355205	30487263	GCST007290	DR (moderate NPDR and PDR)	?	NR	1.49254	3e-06	G	0.9573	0.521	0.09239	0.1084	0.8606	0.0938	0.2879	0.2908	1.034	0.8524	0.4593	0.4751	1.067	0.7124	0.3977	0.3533	1.251	0.2423
rs4771506	13	105843651	29739359	GCST006282	Diabetic macular edema in type 2 diabetes	C	0.263	1.97	7e-06	C	1.0348	0.5213	0.2904	0.2911	1.011	0.8572	0.2273	0.2178	1.047	0.8149	0.3721	0.2947	1.415	0.05779	0.0625	0.0812	0.7016	0.3288
rs4901258	14	52229564	30487263	GCST007292	DR (all NPDR and PDR)	?	NR	1.44	2e-06	G	0.9623	0.4284	0.4234	0.439	0.9502	0.3363	0.5657	0.5573	0.9856	0.9322	0.2326	0.2067	1.032	0.8811	0.1364	0.1311	1.126	0.6684
rs1158314	14	79961389	29739359	GCST006283	Proliferative DR in type 2 diabetes	G	0.4	2.16	4e-06	G	0.9782	0.6502	0.4115	0.43	0.9452	0.2967	0.7273	0.7063	1.025	0.8999	0.2965	0.2713	1.075	0.7098	0.375	0.3319	1.298	0.1664
rs1158314	14	79961389	29739359	GCST006283	Proliferative DR in type 2 diabetes	G	0.4	2.16	4e-06	G	0.9782	0.6502	0.4115	0.43	0.9452	0.2967	0.7273	0.7063	1.025	0.8999	0.2965	0.2713	1.075	0.7098	0.375	0.3319	1.298	0.1664
rs1074390	15	79787965	33607655	GCST012174	DR in type 2 diabetes	G	0.412	1.12	2e-06	G	0.9514	0.3082	0.3979	0.4104	0.9401	0.2576	0.3232	0.3338	0.9509	0.7768	0.2616	0.2742	0.8612	0.4685	0.4659	0.4174	1.21	0.3261
rs12447665	16	5487597	30487263	GCST007291	Proliferative DR (vs no DR)	?	NR	1.83	2e-06	G	0.9404	0.2021	0.4658	0.4726	0.9625	0.4769	0.2172	0.235	0.9374	0.7559	0.5174	0.5528	0.8647	0.4116	0.5625	0.6097	0.7781	0.1832
rs11867934	17	17030090	21441570	GCST001017	DR	C	0.79	1.43	7e-06	T	0.9731	0.6415	0.2068	0.2222	0.9289	0.2584	0.1919	0.1819	1.022	0.916	0.1802	0.1466	1.241	0.3445	0.1818	0.1368	1.376	0.2182
rs11662496	18	43695432	30487263	GCST007292	DR (all NPDR and PDR)	?	NR	1.38889	1e-06	A	1.0052	0.9117	0.4826	0.4733	1.016	0.7638	0.5505	0.5573	0.9315	0.6641	0.5465	0.5513	1.127	0.4793	0.6534	0.6994	0.8375	0.3567
rs1970671	18	55195877	21441570	GCST001017	DR	G	0.29	1.37	3e-06	G	1.0759	0.7494	NA	NA	NA	NA	0.1515	0.1175	1.384	0.1801	0.2965	0.2375	1.33	0.1489	0.4545	0.51	0.7032	0.06187
rs1894151	18	56096220	31958309	GCST009840	DR in type 2 diabetes	G	NR	3.96	3e-06	A	0.9859	0.802	0.2408	0.2511	0.9618	0.5281	0.1263	0.1304	1.009	0.9698	0.2035	0.1877	1.03	0.8892	0.1477	0.09687	1.541	0.1414
rs9966620	18	24100771	31264924	GCST008545	Diabetic maculopathy	A	0.09	1.95	7e-08	A	1.03	0.58	0.13	0.13	1.06	0.43	0.38	0.39	0.99	0.97	0.15	0.16	1	0.98	0.27	0.29	0.94	0.76
rs2115386	19	7196554	21441570	GCST001017	DR	C	0.55	1.12	3e-06	T	1.0199	0.6746	0.4957	0.4818	1.047	0.3918	0.3737	0.4298	0.8007	0.1993	0.4477	0.4487	1.019	0.9132	0.5511	0.5513	0.9825	0.9198
rs10403021	19	29588697	21441570	GCST001017	DR	C	0.66	1.01	2e-06	T	1.0645	0.2156	0.3583	0.3552	1.04	0.4826	0.4545	0.4456	1.084	0.6408	0.1744	0.1305	1.355	0.2224	0.3068	0.2892	1.203	0.3668
