# Supplementary material for: Multi-ancestry GWAS analysis identifies two novel loci associated with diabetic eye disease and highlights APOL1 as a high risk locus in patients with diabetic macular edema
Source: PLoS Genet. 2023 Aug 16;19(8):e1010609. doi: 10.1371/journal.pgen.1010609 (PMC10461827; doi:10.1371/journal.pgen.1010609)
Supplement: S1 Fig — (XLSX) [file pgen.1010609.s010.xlsx]

## Sheet: Sheet1
Supplemental Figure 1	Plot of admixutre proportions by superpopulation
* Red = proportion of AFR ancestry; Blue = proportion of AMR ancestry; Orange = proportion of EAS ancestry; Grey = proportion of EUR ancestry; Yellow = proportion of SAS ancestry
