# Supplementary material for: Multi-ancestry GWAS analysis identifies two novel loci associated with diabetic eye disease and highlights APOL1 as a high risk locus in patients with diabetic macular edema
Source: PLoS Genet. 2023 Aug 16;19(8):e1010609. doi: 10.1371/journal.pgen.1010609 (PMC10461827; doi:10.1371/journal.pgen.1010609)
Supplement: S2 Fig — (XLSX) [file pgen.1010609.s011.xlsx]

## Sheet: Sheet1
Supplemental Figure 2: QQ plot from the discovery analysis
