# Supplementary material for: Multi-ancestry GWAS analysis identifies two novel loci associated with diabetic eye disease and highlights APOL1 as a high risk locus in patients with diabetic macular edema
Source: PLoS Genet. 2023 Aug 16;19(8):e1010609. doi: 10.1371/journal.pgen.1010609 (PMC10461827; doi:10.1371/journal.pgen.1010609)
Supplement: S4 Fig — (XLSX) [file pgen.1010609.s013.xlsx]

## Sheet: Sheet1
Supplemental Figure 4 Regional association plots for ancestry groups in the discovery cohort
A) AFR (chr 19)
B) AMR (chr 19)
C) EAS (chr19)
D) EUR (chr19)
E) AFR (chr22)
F) EAS (chr22)
G) EUR (chr22)
